# Supplementary material for: Proteome Landscapes Decode Organelle Vulnerabilities in cortical and dopaminergic-like induced neurons Across Lysosomal Storage Disorders
Source: bioRxiv. 2025 Oct 8:2025.10.08.681047. Preprint. [Version 1] doi: 10.1101/2025.10.08.681047 (PMC12632377; doi:10.1101/2025.10.08.681047)
Supplement: Supplement 3 — Supplementary Table 7: TMT-based analysis of whole cell proteome of Control, ASAH1−/− and SMPD1−/− of iN, iDA at d23 of differentiation [file media-9.xlsx]

## Sheet: Index
Supplemental Tables for Kraus et al., 2025
Dataset	Description
Supplementary Table 1	Label free lipidomics of WC and LysoIP of untagged, Control and ASAH1-/- HeLa cells
Supplementary Table 2	TMT-based analysis of LysoIP sample proteomics of untagged, Control and ASAH1-/- HeLa cells
Supplementary Table 3	Generation of CRISPR-edited cell lines for interrogation of lysosomal storage disease gene function analysis. This file contains gRNA sequences as well as allele sequencing results for all edits examined. Additionally this file contains annotations of proteins to individual organelles
Supplementary Table 4	nDIA whole cell proteomics of day 50 differentiated iN, iDA of LSD mutants
Supplementary Table 5	nDIA whole cell proteomics of day30 differentiated iN, iDA of select LSD mutants
Supplementary Table 6	TMT-based analysis of whole cell, soma and neuronal projection proteome of Control and ASAH1-/- iN at d35 of differentiation
Supplementary Table 7	TMT-based analysis of whole cell proteome of Control, ASAH1-/- and SMPD1-/- of iN, iDA at d23 of differentiation
Supplementary Table 8	Combined nDIA whole cell proteomics of day 30,50 and 70 differentiated iN, iDA of Control and ASAH1-/-

## Sheet: TMT-Reporter Assignment
	day 23 iN, iDA whole cell proteomics. Control, ASAH1-/-, SMPD1-/-
	channel	condition
	X126.Raw.Intensity	Ctrl_d23_iN_Rep1
	X127n.Raw.Intensity	Ctrl_d23_iN_Rep2
	X127c.Raw.Intensity	Ctrl_d23_iN_Rep3
	X128n.Raw.Intensity	Ctrl_d23_iDA_Rep1
	X128c.Raw.Intensity	Ctrl_d23_iDA_Rep2
	X129n.Raw.Intensity	Ctrl_d23_iDA_Rep3
	X129c.Raw.Intensity	SMPD1_d23_iN_Rep1
	X130n.Raw.Intensity	SMPD1_d23_iN_Rep2
	X130c.Raw.Intensity	SMPD1_d23_iN_Rep3
	X131n.Raw.Intensity	SMPD1_d23_iDA_Rep1
	X131c.Raw.Intensity	SMPD1_d23_iDA_Rep2
	X132n.Raw.Intensity	SMPD1_d23_iDA_Rep3
	X132c.Raw.Intensity	ASAH1_d23_iN_Rep1
	X133n.Raw.Intensity	ASAH1_d23_iN_Rep2
	X133c.Raw.Intensity	ASAH1_d23_iN_Rep3
	X134n.Raw.Intensity	ASAH1_d23_iDA_Rep1
	X134c.Raw.Intensity	ASAH1_d23_iDA_Rep2
	X135n.Raw.Intensity	ASAH1_d23_iDA_Rep3
	Raw Files
	ea19308
	ea19307
	ea19309
	ea19312
	ea19313
	ea19314
	ea19316
	ea19315
	ea19311
	ea19310
	ea19305

## Sheet: d23_iN-iDA_TMTpro
Reference	Gene.Symbol	Annotation	log2FC_Ctrl_d23_iDA-Ctrl_d23_iN	log2FC_SMPD1_d23_iN-Ctrl_d23_iN	log2FC_SMPD1_d23_iDA-Ctrl_d23_iN	log2FC_ASAH1_d23_iN-Ctrl_d23_iN	log2FC_ASAH1_d23_iDA-Ctrl_d23_iN	log2FC_SMPD1_d23_iN-Ctrl_d23_iDA	log2FC_SMPD1_d23_iDA-Ctrl_d23_iDA	log2FC_ASAH1_d23_iN-Ctrl_d23_iDA	log2FC_ASAH1_d23_iDA-Ctrl_d23_iDA	log2FC_SMPD1_d23_iDA-SMPD1_d23_iN	log2FC_ASAH1_d23_iN-SMPD1_d23_iN	log2FC_ASAH1_d23_iDA-SMPD1_d23_iN	log2FC_ASAH1_d23_iN-SMPD1_d23_iDA	log2FC_ASAH1_d23_iDA-SMPD1_d23_iDA	log2FC_ASAH1_d23_iDA-ASAH1_d23_iN	p.val_Ctrl_d23_iDA-Ctrl_d23_iN	p.val_SMPD1_d23_iN-Ctrl_d23_iN	p.val_SMPD1_d23_iDA-Ctrl_d23_iN	p.val_ASAH1_d23_iN-Ctrl_d23_iN	p.val_ASAH1_d23_iDA-Ctrl_d23_iN	p.val_SMPD1_d23_iN-Ctrl_d23_iDA	p.val_SMPD1_d23_iDA-Ctrl_d23_iDA	p.val_ASAH1_d23_iN-Ctrl_d23_iDA	p.val_ASAH1_d23_iDA-Ctrl_d23_iDA	p.val_SMPD1_d23_iDA-SMPD1_d23_iN	p.val_ASAH1_d23_iN-SMPD1_d23_iN	p.val_ASAH1_d23_iDA-SMPD1_d23_iN	p.val_ASAH1_d23_iN-SMPD1_d23_iDA	p.val_ASAH1_d23_iDA-SMPD1_d23_iDA	p.val_ASAH1_d23_iDA-ASAH1_d23_iN	q.val_Ctrl_d23_iDA-Ctrl_d23_iN	q.val_SMPD1_d23_iN-Ctrl_d23_iN	q.val_SMPD1_d23_iDA-Ctrl_d23_iN	q.val_ASAH1_d23_iN-Ctrl_d23_iN	q.val_ASAH1_d23_iDA-Ctrl_d23_iN	q.val_SMPD1_d23_iN-Ctrl_d23_iDA	q.val_SMPD1_d23_iDA-Ctrl_d23_iDA	q.val_ASAH1_d23_iN-Ctrl_d23_iDA	q.val_ASAH1_d23_iDA-Ctrl_d23_iDA	q.val_SMPD1_d23_iDA-SMPD1_d23_iN	q.val_ASAH1_d23_iN-SMPD1_d23_iN	q.val_ASAH1_d23_iDA-SMPD1_d23_iN	q.val_ASAH1_d23_iN-SMPD1_d23_iDA	q.val_ASAH1_d23_iDA-SMPD1_d23_iDA	q.val_ASAH1_d23_iDA-ASAH1_d23_iN	sig_Ctrl_d23_iDA-Ctrl_d23_iN	sig_SMPD1_d23_iN-Ctrl_d23_iN
sp|A0A0B4J1Y9|HV372_HUMAN	IGHV3-72	Immunoglobulin heavy variable 3-72 OS=Homo sapiens OX=9606 GN=IGHV3-72 PE=3 SV=1	-0.956275	-2.16109	-1.64398	-1.70233	-1.76602	-1.20482	-0.687703	-0.746055	-0.809746	0.517114	0.458762	0.395071	-0.0583518	-0.122043	-0.0636916	0.282955	0.0223598	0.0733184	0.0645135	0.0559949	0.180213	0.436378	0.399184	0.361026	0.556886	0.601857	0.652889	0.946885	0.889211	0.942034	0.359546	0.424304	0.114445	0.161368	0.0840292	0.259138	0.780576	0.46409	0.512882	0.645857	0.72617	0.711524	0.955246	0.924507	0.954572	n.s.	n.s.
sp|A0A0B4J2F0|PIOS1_HUMAN	PIGBOS1	Protein PIGBOS1 OS=Homo sapiens OX=9606 GN=PIGBOS1 PE=3 SV=1	-0.413673	0.0335883	-0.512097	0.214788	-0.222604	0.447262	-0.0984234	0.628461	0.191069	-0.545685	0.1812	-0.256192	0.726885	0.289493	-0.437392	0.0056309	0.80115	0.00108006	0.119693	0.107678	0.00321481	0.463574	0.000154563	0.163315	0.000613792	0.184966	0.0671587	3.13888e-05	0.0410276	0.00379238	0.0120394	0.968847	0.00277571	0.2514	0.149523	0.00835587	0.798749	0.000413204	0.290506	0.00198168	0.314966	0.100544	9.23875e-05	0.0882031	0.00820556	n.s.	n.s.
sp|A0AVT1|UBA6_HUMAN	UBA6	Ubiquitin-like modifier-activating enzyme 6 OS=Homo sapiens OX=9606 GN=UBA6 PE=1 SV=1	0.104506	-0.0372356	0.0248578	0.0231315	0.119278	-0.141742	-0.0796484	-0.0813747	0.0147723	0.0620934	0.0603671	0.156514	-0.00172628	0.0944207	0.096147	0.0577592	0.496505	0.649708	0.672551	0.0306592	0.0104783	0.147011	0.138513	0.787187	0.25753	0.270935	0.00481578	0.974829	0.0860771	0.0805506	0.0927948	0.916974	0.714216	0.792387	0.0492999	0.0231488	0.549259	0.183901	0.858531	0.347079	0.417661	0.00983128	0.978082	0.158191	0.120657	n.s.	n.s.
sp|A0MZ66|SHOT1_HUMAN	SHTN1	Shootin-1 OS=Homo sapiens OX=9606 GN=SHTN1 PE=1 SV=4	0.584673	-0.0234281	0.577408	0.320459	0.904856	-0.608101	-0.00726566	-0.264215	0.320182	0.600836	0.343887	0.928284	-0.256949	0.327448	0.584397	1.43098e-07	0.741246	1.71103e-07	0.000236543	1.78014e-10	8.11641e-08	0.91832	0.00139388	0.000238594	9.66241e-08	0.000114324	1.1778e-10	0.00175466	0.000190227	1.4407e-07	1.12917e-06	0.9594	1.24683e-06	0.00272067	2.34749e-09	8.09233e-07	0.982051	0.00299033	0.00245566	9.45228e-07	0.00100792	1.74682e-09	0.00355096	0.00135921	1.04264e-06	n.s.	n.s.
sp|A1L020|MEX3A_HUMAN	MEX3A	RNA-binding protein MEX3A OS=Homo sapiens OX=9606 GN=MEX3A PE=1 SV=1	0.401738	0.0181667	0.138517	0.135464	0.361507	-0.383571	-0.263221	-0.266274	-0.0402309	0.12035	0.117297	0.34334	-0.00305332	0.22299	0.226043	5.2491e-08	0.783093	0.0387454	0.043107	6.07269e-07	1.60048e-07	0.000155044	0.000132173	0.542535	0.0714509	0.0787646	1.78464e-06	0.963086	0.00115304	0.000996819	4.69298e-07	0.967938	0.0656054	0.121077	3.31185e-06	1.48193e-06	0.0253076	0.000358549	0.672751	0.118387	0.167155	9.20533e-06	0.968681	0.00555536	0.00251851	n.s.	n.s.
sp|A1L0T0|ILVBL_HUMAN	ILVBL	Acetolactate synthase-like protein OS=Homo sapiens OX=9606 GN=ILVBL PE=1 SV=2	-0.542294	-0.114294	-0.135466	-0.435565	-0.695757	0.428	0.406828	0.106729	-0.153463	-0.0211719	-0.321271	-0.581463	-0.300099	-0.560292	-0.260192	0.00588485	0.518126	0.444806	0.0218828	0.000835765	0.0239497	0.0307519	0.545893	0.387815	0.904158	0.0805316	0.0035881	0.100758	0.0046908	0.150931	0.0125122	0.919843	0.526451	0.0745477	0.00199008	0.0470997	0.304904	0.606748	0.538527	0.929708	0.169707	0.00757693	0.138073	0.0161494	0.210229	n.s.	n.s.
sp|A1X283|SPD2B_HUMAN	SH3PXD2B	SH3 and PX domain-containing protein 2B OS=Homo sapiens OX=9606 GN=SH3PXD2B PE=1 SV=3	-0.0894585	-0.0662736	-0.0251737	-0.1781	-0.243753	0.0231848	0.0642848	-0.088642	-0.154294	0.0411	-0.111827	-0.177479	-0.152927	-0.218579	-0.0656521	0.554484	0.661388	0.867825	0.240198	0.108733	0.878182	0.670937	0.5581	0.308612	0.785864	0.460164	0.241835	0.312902	0.149983	0.664366	0.628151	0.946161	0.901106	0.406353	0.150842	0.912523	0.899116	0.618554	0.458302	0.836355	0.607281	0.306015	0.377172	0.245457	0.726591	n.s.	n.s.
sp|A1Z1Q3-1|MACD2_HUMAN	MACROD2	Isoform 1 of ADP-ribose glycohydrolase MACROD2 OS=Homo sapiens OX=9606 GN=MACROD2	0.571052	-0.145142	0.146159	-0.156221	0.239324	-0.716194	-0.424893	-0.727273	-0.331728	0.291301	-0.0110788	0.384466	-0.30238	0.0931645	0.395544	0.00266213	0.386925	0.383677	0.352535	0.161062	0.000375287	0.0183718	0.000323487	0.0579256	0.0921656	0.946775	0.0305864	0.0813488	0.576238	0.02664	0.00625102	0.873717	0.466272	0.526978	0.213379	0.00130256	0.241414	0.000803513	0.139383	0.147202	0.971752	0.050273	0.113936	0.683899	0.0458037	n.s.	n.s.
sp|A2AJT9|BCLA3_HUMAN	BCLAF3	BCLAF1 and THRAP3 family member 3 OS=Homo sapiens OX=9606 GN=BCLAF3 PE=1 SV=1	0.00147478	-0.0498695	0.0806065	0.0726697	-0.140529	-0.0513443	0.0791317	0.0711949	-0.142004	0.130476	0.122539	-0.0906595	-0.00793678	-0.221135	-0.213199	0.990948	0.701836	0.537421	0.577826	0.287548	0.693496	0.544811	0.585503	0.282682	0.322359	0.35188	0.488539	0.951315	0.101845	0.113796	0.992685	0.955389	0.613811	0.72203	0.353021	0.765815	0.839862	0.64376	0.431581	0.41789	0.502071	0.561077	0.958867	0.180995	0.16425	n.s.	n.s.
sp|A2RRP1|NBAS_HUMAN	NBAS	Neuroblastoma-amplified sequence OS=Homo sapiens OX=9606 GN=NBAS PE=1 SV=2	-0.167438	0.0369381	-0.0239493	-0.215663	-0.139608	0.204376	0.143489	-0.0482246	0.0278298	-0.0608874	-0.252601	-0.176546	-0.191714	-0.115659	0.0760544	0.104471	0.710272	0.809447	0.0409819	0.171002	0.051429	0.160027	0.628155	0.779378	0.541677	0.018963	0.088192	0.0659859	0.252792	0.447233	0.154903	0.955389	0.852576	0.116526	0.224517	0.0900993	0.570638	0.681346	0.85386	0.632067	0.0561908	0.127102	0.0945341	0.371256	0.529484	n.s.	n.s.
sp|A2RTX5|SYTC2_HUMAN	TARSL2	Threonine--tRNA ligase 2, cytoplasmic OS=Homo sapiens OX=9606 GN=TARSL2 PE=1 SV=1	-0.472715	0.0295391	-0.388314	-0.0491609	-0.395374	0.502254	0.0844018	0.423554	0.0773408	-0.417853	-0.0786999	-0.424914	0.339153	-0.00706094	-0.346214	2.27032e-06	0.752169	7.40572e-05	0.599393	5.61274e-05	6.20037e-07	0.367907	1.80624e-05	0.409151	2.27981e-05	0.401002	1.7083e-05	0.000469616	0.939813	0.000363565	1.2893e-05	0.961488	0.000265426	0.736485	0.000182199	4.93352e-06	0.743659	5.92625e-05	0.557978	0.000112962	0.552696	6.75046e-05	0.00106932	0.959473	0.00103076	n.s.	n.s.
sp|A3KMH1|VWA8_HUMAN	VWA8	von Willebrand factor A domain-containing protein 8 OS=Homo sapiens OX=9606 GN=VWA8 PE=1 SV=2	-0.531355	-0.0691307	-0.390409	-0.116116	-0.535016	0.462224	0.140946	0.415239	-0.00366103	-0.321278	-0.0469857	-0.465885	0.274293	-0.144607	-0.4189	3.55605e-05	0.48568	0.000822032	0.247425	3.28642e-05	0.000162321	0.164019	0.000467524	0.97034	0.00396284	0.634327	0.00014959	0.0113271	0.153923	0.0004303	0.00014439	0.909344	0.00219145	0.414528	0.000113181	0.000628907	0.57842	0.00111348	0.982245	0.00992969	0.754905	0.000453657	0.0191738	0.25097	0.0012003	n.s.	n.s.
sp|A3KN83|SBNO1_HUMAN	SBNO1	Protein strawberry notch homolog 1 OS=Homo sapiens OX=9606 GN=SBNO1 PE=1 SV=1	0.335775	-0.211998	0.3566	-0.113685	0.196771	-0.547773	0.0208259	-0.44946	-0.139003	0.568599	0.0983132	0.40877	-0.470286	-0.159829	0.310456	0.0127875	0.0977699	0.00885264	0.361178	0.122367	0.000276562	0.86561	0.00165254	0.266992	0.000190193	0.428345	0.0034657	0.00113009	0.204346	0.0198504	0.0247058	0.651761	0.0176898	0.535673	0.167678	0.000998105	0.967365	0.00349149	0.414724	0.000705566	0.576203	0.00734564	0.00237272	0.31442	0.0353274	n.s.	n.s.
sp|A4D126|ISPD_HUMAN	CRPPA	D-ribitol-5-phosphate cytidylyltransferase OS=Homo sapiens OX=9606 GN=CRPPA PE=1 SV=2	-0.033292	0.0380584	0.0957618	0.113005	0.325891	0.0713505	0.129054	0.146297	0.359183	0.0577034	0.0749466	0.287833	0.0172432	0.230129	0.212886	0.715652	0.677157	0.296979	0.219372	0.000745161	0.436038	0.161652	0.113582	0.000236243	0.528325	0.413409	0.00258554	0.85028	0.0144227	0.0230574	0.770692	0.946912	0.378123	0.38434	0.00179228	0.535027	0.573615	0.154609	0.00244375	0.62108	0.562603	0.00566734	0.875725	0.038555	0.0403363	n.s.	n.s.
sp|A4D1E9|GTPBA_HUMAN	GTPBP10	GTP-binding protein 10 OS=Homo sapiens OX=9606 GN=GTPBP10 PE=1 SV=1	-0.480945	0.119138	-0.405577	0.0415134	-0.779669	0.600083	0.0753678	0.522458	-0.298724	-0.524715	-0.0776246	-0.898807	0.447091	-0.374092	-0.821182	0.00534764	0.442321	0.0155777	0.787377	7.14382e-05	0.000945078	0.625194	0.00293188	0.0646041	0.00283723	0.614946	1.38772e-05	0.00868337	0.0240277	4.0027e-05	0.0115113	0.89198	0.0291039	0.86957	0.00022549	0.00289038	0.88017	0.00583821	0.150322	0.00743535	0.737445	5.5999e-05	0.0150237	0.0576705	0.00014997	n.s.	n.s.
sp|A4D1P6|WDR91_HUMAN	WDR91	WD repeat-containing protein 91 OS=Homo sapiens OX=9606 GN=WDR91 PE=1 SV=2	-0.0835348	-0.237138	-0.0162069	0.00195268	-0.0531663	-0.153603	0.0673279	0.0854875	0.0303685	0.220931	0.23909	0.183971	0.0181596	-0.0369594	-0.055119	0.586758	0.133719	0.915671	0.989819	0.728729	0.322379	0.660851	0.578119	0.842784	0.160649	0.130746	0.238725	0.905559	0.809314	0.719215	0.658317	0.705723	0.940159	0.99382	0.777333	0.420012	0.895745	0.636913	0.897482	0.235451	0.243783	0.302513	0.922844	0.865714	0.77456	n.s.	n.s.
sp|A4FU01|MTMRB_HUMAN	MTMR11	Myotubularin-related protein 11 OS=Homo sapiens OX=9606 GN=MTMR11 PE=2 SV=2	-0.338945	-0.0535842	-0.203995	-0.318796	-0.683305	0.285361	0.134951	0.0201495	-0.34436	-0.15041	-0.265212	-0.629721	-0.114801	-0.479311	-0.364509	0.0111822	0.679142	0.119369	0.016644	2.38019e-06	0.0311657	0.299671	0.876307	0.0100243	0.248296	0.0445565	1.02507e-05	0.376936	0.000490085	0.00661601	0.0220289	0.947198	0.173437	0.0614258	1.09515e-05	0.0589568	0.703142	0.897677	0.0405001	0.33726	0.108736	4.27236e-05	0.443003	0.00284968	0.0134487	n.s.	n.s.
sp|A5D8V6|VP37C_HUMAN	VPS37C	Vacuolar protein sorting-associated protein 37C OS=Homo sapiens OX=9606 GN=VPS37C PE=1 SV=2	-0.23049	0.107191	-0.401236	0.39908	0.404697	0.337681	-0.170746	0.629571	0.635187	-0.508427	0.29189	0.297506	0.800316	0.805933	0.00561654	0.114686	0.450539	0.00990241	0.0102378	0.00938622	0.0259282	0.235125	0.000267504	0.000244895	0.00183022	0.0502148	0.046389	1.95793e-05	1.8018e-05	0.968204	0.167144	0.896119	0.0194274	0.0437714	0.0172388	0.0505383	0.652388	0.000677365	0.0025105	0.00509555	0.119521	0.0728697	6.03e-05	0.000209111	0.97469	n.s.	n.s.
sp|A5PKW4|PSD1_HUMAN	PSD	PH and SEC7 domain-containing protein 1 OS=Homo sapiens OX=9606 GN=PSD PE=1 SV=2	0.772623	0.0438397	0.769598	-0.233816	0.605925	-0.728783	-0.00302546	-1.00644	-0.166698	0.725758	-0.277655	0.562086	-1.00341	-0.163672	0.839741	2.85318e-15	0.567308	3.35746e-15	0.00310377	2.5878e-11	3.05476e-14	0.968473	1.63149e-20	0.0322544	3.60111e-14	0.000522955	2.88926e-10	1.89374e-20	0.0354113	8.01378e-17	1.08668e-13	0.92733	1.22173e-13	0.0184131	4.07062e-10	1.20358e-12	0.994644	6.90423e-19	0.0920863	1.35349e-12	0.00343013	3.8818e-09	7.31007e-19	0.0786458	3.72022e-15	up	n.s.
sp|A5PLN9-5|TPC13_HUMAN	TRAPPC13	Isoform 4 of Trafficking protein particle complex subunit 13 OS=Homo sapiens OX=9606 GN=TRAPPC13	-0.0399835	0.0187515	-0.095067	0.16106	-0.0170423	0.058735	-0.0550834	0.201044	0.0229413	-0.113818	0.142309	-0.0357938	0.256127	0.0780247	-0.178103	0.751175	0.88165	0.453903	0.211154	0.892363	0.641916	0.662638	0.123019	0.855494	0.371559	0.266921	0.776452	0.0540671	0.537708	0.168812	0.800646	0.981921	0.534339	0.374983	0.913808	0.720201	0.897241	0.165503	0.907631	0.469005	0.413145	0.817043	0.0791404	0.648146	0.231654	n.s.	n.s.
sp|A5YKK6|CNOT1_HUMAN	CNOT1	CCR4-NOT transcription complex subunit 1 OS=Homo sapiens OX=9606 GN=CNOT1 PE=1 SV=2	0.0503144	-0.0336055	0.0813272	-0.11517	-0.0545608	-0.0839199	0.0310128	-0.165484	-0.104875	0.114933	-0.081564	-0.0209553	-0.196497	-0.135888	0.0606087	0.355597	0.534462	0.14287	0.0437431	0.317491	0.1313	0.566135	0.0059989	0.0637854	0.0441307	0.141779	0.69751	0.00165773	0.0197641	0.268388	0.434923	0.920293	0.203191	0.122143	0.3858	0.198707	0.851806	0.0111236	0.148877	0.0785661	0.259797	0.751185	0.00336912	0.0495839	0.343609	n.s.	n.s.
sp|A6NC98|CC88B_HUMAN	CCDC88B	Coiled-coil domain-containing protein 88B OS=Homo sapiens OX=9606 GN=CCDC88B PE=1 SV=1	-1.68381	-0.379541	-1.72383	-0.0673454	-1.26485	1.30427	-0.0400208	1.61647	0.41896	-1.34429	0.312195	-0.88531	1.65649	0.458981	-1.19751	4.31705e-09	0.0283932	3.00127e-09	0.677084	2.96113e-07	1.91935e-07	0.804229	8.07697e-09	0.0169894	1.2459e-07	0.0655501	2.92884e-05	5.55383e-09	0.00995315	6.32786e-07	5.02485e-08	0.459673	3.51358e-08	0.795268	1.7576e-06	1.73501e-06	0.945248	5.83359e-08	0.0586993	1.16305e-06	0.145828	0.000109091	3.83201e-08	0.0288343	3.89774e-06	down	n.s.
sp|A6NCE7|MP3B2_HUMAN	MAP1LC3B2	Microtubule-associated proteins 1A/1B light chain 3 beta 2 OS=Homo sapiens OX=9606 GN=MAP1LC3B2 PE=2 SV=1	-0.703378	0.00768786	-0.633431	-0.214085	-0.365229	0.711065	0.0699467	0.489292	0.338148	-0.641119	-0.221773	-0.372917	0.419346	0.268202	-0.151144	0.00472831	0.972243	0.00949435	0.338962	0.111176	0.00437661	0.751904	0.0376967	0.138275	0.0087997	0.32236	0.104364	0.0704327	0.234351	0.496796	0.0103181	0.996208	0.0187508	0.51393	0.153857	0.0109157	0.926943	0.0580333	0.257167	0.0197535	0.472216	0.146887	0.100045	0.349585	0.576448	down	n.s.
sp|A6NDB9|PALM3_HUMAN	PALM3	Paralemmin-3 OS=Homo sapiens OX=9606 GN=PALM3 PE=1 SV=2	0.257141	0.117804	0.218462	-0.198624	0.275673	-0.139337	-0.0386793	-0.455766	0.0185315	0.100658	-0.316429	0.157868	-0.417086	0.0572109	0.474297	0.0380493	0.318301	0.0732379	0.100759	0.0274436	0.240474	0.739963	0.000915529	0.873502	0.392014	0.0130712	0.185936	0.00193048	0.624136	0.000640691	0.0641984	0.83848	0.11435	0.222676	0.0447851	0.330181	0.923784	0.00203835	0.918883	0.489269	0.0422614	0.243844	0.00387113	0.720837	0.00170712	n.s.	n.s.
sp|A6NDG6|PGP_HUMAN	PGP	Glycerol-3-phosphate phosphatase OS=Homo sapiens OX=9606 GN=PGP PE=1 SV=1	0.250818	0.0554099	0.222736	-0.389305	-0.00814557	-0.195408	-0.0280814	-0.640123	-0.258963	0.167327	-0.444715	-0.0635555	-0.612042	-0.230882	0.38116	0.0876054	0.69436	0.126035	0.0117991	0.953835	0.17626	0.841894	0.000223392	0.0785722	0.243612	0.00497355	0.652426	0.000347787	0.113631	0.0133699	0.132791	0.954863	0.182104	0.0480115	0.963283	0.254222	0.958879	0.000577483	0.172625	0.332259	0.0199569	0.711217	0.000812974	0.197996	0.0250879	n.s.	n.s.
sp|A6NE02|BTBDH_HUMAN	BTBD17	BTB/POZ domain-containing protein 17 OS=Homo sapiens OX=9606 GN=BTBD17 PE=3 SV=1	-2.00435	0.154777	-1.77476	0.0611131	-1.52977	2.15913	0.229589	2.06546	0.474585	-1.92954	-0.0936642	-1.68454	1.83588	0.244997	-1.59088	3.41743e-19	0.173197	1.49863e-17	0.586472	1.31054e-15	3.23969e-20	0.0466789	1.32487e-19	0.000146247	1.12607e-18	0.405813	7.34983e-17	5.28453e-18	0.0344643	4.10188e-16	2.19368e-17	0.735238	7.31766e-16	0.727898	4.73618e-14	2.84744e-18	0.353683	4.91491e-18	0.00172179	7.84538e-17	0.556774	3.10871e-15	1.53251e-16	0.0770521	1.69723e-14	down	n.s.
sp|A6NFI3|ZN316_HUMAN	ZNF316	Zinc finger protein 316 OS=Homo sapiens OX=9606 GN=ZNF316 PE=1 SV=1	-0.280904	0.246889	0.116153	0.326337	0.0171086	0.527793	0.397057	0.607241	0.298013	-0.130736	0.0794479	-0.22978	0.210184	-0.0990443	-0.309228	0.0335623	0.0582087	0.353584	0.0155396	0.889991	0.000417389	0.0044498	0.000101155	0.0252168	0.297992	0.52302	0.075992	0.10213	0.427383	0.020849	0.0575973	0.578755	0.436385	0.0587155	0.911966	0.00142191	0.13597	0.000281079	0.0774962	0.392808	0.66209	0.111776	0.13972	0.551369	0.0368464	n.s.	n.s.
sp|A6NGB9|WIPF3_HUMAN	WIPF3	WAS/WASL-interacting protein family member 3 OS=Homo sapiens OX=9606 GN=WIPF3 PE=1 SV=4	0.266306	0.0836729	0.372393	-2.40809	-1.07128	-0.182633	0.106087	-2.67439	-1.33758	0.28872	-2.49176	-1.15495	-2.78048	-1.44367	1.33681	0.352508	0.767664	0.198706	9.15755e-08	0.00122528	0.520992	0.708191	1.94801e-08	0.000150575	0.314497	5.56516e-08	0.000631189	1.08285e-08	6.65577e-05	0.000151477	0.431329	0.964749	0.270053	2.89045e-06	0.00281204	0.61395	0.909726	1.29256e-07	0.00175962	0.410023	1.45177e-06	0.00161654	6.96661e-08	0.000607274	0.000479986	n.s.	n.s.
sp|A6NGN9|IGLO5_HUMAN	IGLON5	IgLON family member 5 OS=Homo sapiens OX=9606 GN=IGLON5 PE=1 SV=4	1.3966	0.17087	1.6796	-0.145097	1.23562	-1.22573	0.283003	-1.54169	-0.160977	1.50873	-0.315967	1.06475	-1.8247	-0.44398	1.38072	8.09301e-09	0.362416	1.09176e-10	0.438519	1.04929e-07	1.23079e-07	0.135423	8.59234e-10	0.390551	1.42128e-09	0.0968171	1.68711e-06	1.34512e-11	0.0219924	1.03871e-08	8.87435e-08	0.864796	1.77699e-09	0.610315	7.00754e-07	1.16997e-06	0.530254	7.75483e-09	0.540748	2.11453e-08	0.194144	8.74967e-06	1.62466e-10	0.0538956	1.03328e-07	up	n.s.
sp|A6NHQ2|FBLL1_HUMAN	FBLL1	rRNA/tRNA 2'-O-methyltransferase fibrillarin-like protein 1 OS=Homo sapiens OX=9606 GN=FBLL1 PE=3 SV=2	0.231959	0.0725021	0.291795	0.172625	0.342531	-0.159457	0.0598362	-0.0593345	0.110572	0.219293	0.100122	0.270029	-0.119171	0.0507361	0.169907	0.000591548	0.272147	2.0155e-05	0.00974857	7.89872e-07	0.0167429	0.364396	0.368418	0.0950782	0.00112925	0.130273	7.31152e-05	0.072285	0.441627	0.010927	0.00168051	0.811296	8.56101e-05	0.0422882	4.17608e-06	0.034707	0.742775	0.432369	0.196916	0.00335138	0.243139	0.000242584	0.102498	0.563758	0.0211216	n.s.	n.s.
sp|A6NHR9|SMHD1_HUMAN	SMCHD1	Structural maintenance of chromosomes flexible hinge domain-containing protein 1 OS=Homo sapiens OX=9606 GN=SMCHD1 PE=1 SV=2	-0.454858	-0.0886173	-0.348195	-0.117152	-0.460581	0.366241	0.106664	0.337706	-0.00572276	-0.259577	-0.0285348	-0.371964	0.231042	-0.112386	-0.343429	1.76845e-06	0.19115	4.70228e-05	0.0894326	1.49809e-06	2.63501e-05	0.119491	6.61083e-05	0.931044	0.000898641	0.666936	2.19714e-05	0.00236608	0.102163	5.48754e-05	1.03409e-05	0.747929	0.000180175	0.205275	7.32997e-06	0.000129774	0.504766	0.000190649	0.956506	0.00275793	0.779866	8.45395e-05	0.00465155	0.181502	0.000198441	n.s.	n.s.
sp|A6NHX0|CAST2_HUMAN	CASTOR2	Cytosolic arginine sensor for mTORC1 subunit 2 OS=Homo sapiens OX=9606 GN=CASTOR2 PE=1 SV=3	0.513869	-0.0776633	0.681778	0.0183214	0.526565	-0.591533	0.167909	-0.495548	0.0126952	0.759442	0.0959847	0.604228	-0.663457	-0.155214	0.508243	0.000289148	0.505591	1.28872e-05	0.874456	0.000226858	6.66417e-05	0.159323	0.000410973	0.912804	3.34024e-06	0.412196	5.26542e-05	1.78789e-05	0.191485	0.000322059	0.000893404	0.917336	5.72956e-05	0.927375	0.00061988	0.000290851	0.569952	0.000998253	0.943539	2.12267e-05	0.561621	0.000181995	5.54518e-05	0.299037	0.00092736	n.s.	n.s.
sp|A6NI28|RHG42_HUMAN	ARHGAP42	Rho GTPase-activating protein 42 OS=Homo sapiens OX=9606 GN=ARHGAP42 PE=1 SV=3	-0.0932484	-0.0550751	-0.140332	0.0288406	0.0649838	0.0381733	-0.0470833	0.122089	0.158232	-0.0852566	0.0839156	0.120059	0.169172	0.205315	0.0361432	0.46316	0.663193	0.27414	0.819248	0.607731	0.762433	0.709455	0.3394	0.219641	0.501822	0.508487	0.347285	0.190734	0.116317	0.774687	0.541	0.946161	0.353855	0.890868	0.668022	0.822156	0.910404	0.40294	0.36289	0.59566	0.650177	0.417826	0.243011	0.201264	0.817948	n.s.	n.s.
sp|A6NIH7|U119B_HUMAN	UNC119B	Protein unc-119 homolog B OS=Homo sapiens OX=9606 GN=UNC119B PE=1 SV=1	-0.0897795	0.0239683	-0.142845	0.537661	0.147934	0.113748	-0.0530654	0.627441	0.237714	-0.166813	0.513693	0.123966	0.680506	0.290779	-0.389727	0.523263	0.863951	0.314074	0.00107551	0.297645	0.4203	0.704886	0.00025637	0.102055	0.242177	0.00158023	0.380607	0.000111262	0.0494232	0.0112906	0.598593	0.978788	0.396182	0.00839401	0.364083	0.520072	0.907979	0.000653275	0.20797	0.330757	0.00821458	0.452105	0.000288896	0.102064	0.0217509	n.s.	n.s.
sp|A6NJ78|MET15_HUMAN	METTL15	Probable methyltransferase-like protein 15 OS=Homo sapiens OX=9606 GN=METTL15 PE=1 SV=1	-0.307356	-0.0118998	-0.277814	0.200295	-0.242666	0.295456	0.0295423	0.507651	0.0646901	-0.265914	0.212195	-0.230766	0.478109	0.0351477	-0.442961	0.00488005	0.907991	0.0101777	0.0581152	0.0232558	0.00658857	0.774284	1.80703e-05	0.530958	0.0135473	0.0453666	0.0303607	4.29783e-05	0.733026	0.000119163	0.010637	0.987685	0.0199196	0.149893	0.0386356	0.0155411	0.933619	5.92625e-05	0.663988	0.0286758	0.110312	0.0500027	0.0001224	0.809276	0.000389479	n.s.	n.s.
sp|A6NK58|LIPT2_HUMAN	LIPT2	Putative lipoyltransferase 2, mitochondrial OS=Homo sapiens OX=9606 GN=LIPT2 PE=1 SV=1	-0.87207	-0.0460516	-0.935678	-0.0486561	-0.416225	0.826018	-0.0636084	0.823414	0.455845	-0.889627	-0.00260453	-0.370173	0.887022	0.519453	-0.367569	4.01685e-05	0.778227	1.76899e-05	0.76607	0.0188489	7.35708e-05	0.697574	7.61527e-05	0.0112019	3.19712e-05	0.987277	0.0339212	3.30693e-05	0.0047619	0.0350442	0.000159807	0.966944	7.62158e-05	0.856769	0.0319559	0.000316498	0.904298	0.00021688	0.0439908	0.00015183	0.992927	0.05501	9.67854e-05	0.0163012	0.0578331	down	n.s.
sp|A6NKD9|CC85C_HUMAN	CCDC85C	Coiled-coil domain-containing protein 85C OS=Homo sapiens OX=9606 GN=CCDC85C PE=1 SV=1	-0.0645769	-0.0468723	-0.133933	0.0395054	0.106238	0.0177046	-0.0693566	0.104082	0.170815	-0.0870612	0.0863777	0.153111	0.173439	0.240172	0.066733	0.468607	0.598412	0.136038	0.656984	0.235158	0.84213	0.436518	0.244667	0.0589346	0.329529	0.333306	0.0893917	0.0552782	0.00897508	0.453968	0.546023	0.930152	0.195176	0.781307	0.297201	0.883417	0.780576	0.303013	0.140743	0.425158	0.48403	0.128668	0.0808097	0.0264983	0.536647	n.s.	n.s.
sp|A6NKF1|SAC31_HUMAN	SAC3D1	SAC3 domain-containing protein 1 OS=Homo sapiens OX=9606 GN=SAC3D1 PE=1 SV=2	0.409579	-0.272743	0.463111	-0.244559	0.220829	-0.682322	0.0535322	-0.654138	-0.188749	0.735854	0.028184	0.493573	-0.70767	-0.242282	0.465389	0.0148857	0.0895804	0.00699175	0.124997	0.163412	0.000291302	0.728636	0.00043771	0.230127	0.000135335	0.854885	0.00451467	0.000202374	0.12832	0.00676782	0.0283284	0.636556	0.014441	0.259604	0.216192	0.00104343	0.919324	0.0010529	0.375894	0.000524182	0.911867	0.00928073	0.000498346	0.216906	0.0137426	n.s.	n.s.
sp|A6NKN8|PC4L1_HUMAN	PCP4L1	Purkinje cell protein 4-like protein 1 OS=Homo sapiens OX=9606 GN=PCP4L1 PE=3 SV=3	1.21399	0.123437	0.937228	-0.400888	1.13811	-1.09055	-0.276764	-1.61488	-0.0758852	0.813791	-0.524326	1.01467	-1.33812	0.200878	1.53899	1.44887e-07	0.40645	4.82238e-06	0.0129702	3.60991e-07	6.51421e-07	0.0729002	1.99744e-09	0.607593	2.69374e-05	0.00203275	1.7216e-06	3.50507e-08	0.183567	4.21781e-09	1.14014e-06	0.874398	2.40614e-05	0.051305	2.07162e-06	5.15452e-06	0.427158	1.68234e-08	0.726719	0.000130178	0.00993423	8.9043e-06	2.00646e-07	0.289229	4.68705e-08	up	n.s.
sp|A6NMB1|SIG16_HUMAN	SIGLEC16	Sialic acid-binding Ig-like lectin 16 OS=Homo sapiens OX=9606 GN=SIGLEC16 PE=2 SV=3	-0.0381526	-0.00119108	-0.0982561	0.0184307	0.177706	0.0369615	-0.0601036	0.0565833	0.215859	-0.097065	0.0196218	0.178897	0.116687	0.275963	0.159276	0.818587	0.994283	0.556406	0.911724	0.292753	0.824148	0.718159	0.733967	0.204574	0.561155	0.906047	0.289632	0.485738	0.109736	0.344198	0.857775	0.99994	0.630454	0.94893	0.358871	0.870436	0.914596	0.777085	0.34407	0.650147	0.946816	0.357423	0.549509	0.192739	0.425313	n.s.	n.s.
sp|A6NNA2|SRRM3_HUMAN	SRRM3	Serine/arginine repetitive matrix protein 3 OS=Homo sapiens OX=9606 GN=SRRM3 PE=2 SV=4	0.32047	-0.186793	0.262276	-0.316987	0.110148	-0.507262	-0.0581937	-0.637457	-0.210322	0.449068	-0.130194	0.296941	-0.579263	-0.152128	0.427135	0.107012	0.335662	0.181865	0.110603	0.566857	0.015181	0.761435	0.00341282	0.280026	0.0288042	0.499261	0.133342	0.00669917	0.430928	0.0364364	0.157607	0.845146	0.249939	0.237583	0.632055	0.0318974	0.929417	0.00668405	0.429018	0.0548711	0.643274	0.181671	0.0118858	0.554213	0.0599227	n.s.	n.s.
sp|A7KAX9|RHG32_HUMAN	ARHGAP32	Rho GTPase-activating protein 32 OS=Homo sapiens OX=9606 GN=ARHGAP32 PE=1 SV=1	-0.0971636	-0.096487	-0.0546258	-0.250516	-0.213366	0.000676596	0.0425378	-0.153352	-0.116203	0.0418612	-0.154029	-0.116879	-0.19589	-0.15874	0.0371496	0.280639	0.283892	0.53952	0.0103118	0.0252391	0.993904	0.632089	0.0962809	0.200086	0.637482	0.0949319	0.197599	0.0378822	0.0859863	0.675605	0.35716	0.818418	0.615471	0.0439307	0.0415917	0.996345	0.884167	0.133996	0.338716	0.71593	0.191304	0.25719	0.0574213	0.158075	0.735922	n.s.	n.s.
sp|A7MBM2|DISP2_HUMAN	DISP2	Protein dispatched homolog 2 OS=Homo sapiens OX=9606 GN=DISP2 PE=2 SV=2	-0.472453	-0.122846	-0.168953	-0.460233	-0.80849	0.349607	0.303501	0.0122208	-0.336036	-0.0461065	-0.337387	-0.685644	-0.29128	-0.639537	-0.348257	0.00990783	0.462571	0.315621	0.0116264	0.000109874	0.0468009	0.0802828	0.941291	0.0550239	0.781343	0.0541507	0.000565309	0.0921479	0.00105375	0.0475657	0.0198053	0.906172	0.397782	0.0474101	0.000328817	0.083351	0.440218	0.951955	0.134671	0.832956	0.125401	0.0014679	0.127344	0.00518699	0.0760785	n.s.	n.s.
sp|A8MSI8|LYRM9_HUMAN	LYRM9	LYR motif-containing protein 9 OS=Homo sapiens OX=9606 GN=LYRM9 PE=3 SV=2	-0.00877519	-0.0257093	-0.146502	0.122586	0.198014	-0.0169341	-0.137727	0.131362	0.206789	-0.120793	0.148296	0.223723	0.269088	0.344516	0.0754277	0.953518	0.864451	0.33692	0.419847	0.199072	0.910451	0.365929	0.388002	0.180792	0.426557	0.331194	0.149356	0.0868165	0.0324159	0.617601	0.964321	0.978788	0.418987	0.59371	0.257464	0.935937	0.742775	0.452471	0.314575	0.523731	0.481453	0.200736	0.120645	0.0736256	0.684758	n.s.	n.s.
sp|A8MU93|CQ100_HUMAN	C17orf100	Uncharacterized protein C17orf100 OS=Homo sapiens OX=9606 GN=C17orf100 PE=4 SV=2	0.548822	0.0459329	0.300212	0.396101	1.07833	-0.502889	-0.248609	-0.152721	0.529504	0.254279	0.350168	1.03239	0.0958888	0.778113	0.682225	0.000560147	0.729648	0.0341818	0.00732649	1.78377e-07	0.0012171	0.0737754	0.25852	0.000776032	0.0679807	0.0155341	3.29829e-07	0.473164	1.33511e-05	6.13093e-05	0.00160086	0.957029	0.0585022	0.034386	1.11681e-06	0.0035953	0.427822	0.318165	0.00609511	0.113295	0.048049	2.08332e-06	0.537519	0.000162894	0.000218524	n.s.	n.s.
sp|A8MVW0|F1712_HUMAN	FAM171A2	Protein FAM171A2 OS=Homo sapiens OX=9606 GN=FAM171A2 PE=1 SV=1	0.0414433	-0.0584116	0.231728	-0.198402	-0.0470279	-0.0998549	0.190284	-0.239845	-0.0884712	0.290139	-0.13999	0.0113837	-0.43013	-0.278756	0.151374	0.756507	0.662526	0.0955109	0.149277	0.725054	0.457971	0.165656	0.0852935	0.51009	0.0409404	0.301728	0.932039	0.00433545	0.0485613	0.265331	0.804828	0.946161	0.143555	0.293772	0.774132	0.555118	0.581493	0.120435	0.645173	0.0742516	0.450307	0.945283	0.00801049	0.100684	0.340305	n.s.	n.s.
sp|A8MW92|P20L1_HUMAN	PHF20L1	PHD finger protein 20-like protein 1 OS=Homo sapiens OX=9606 GN=PHF20L1 PE=1 SV=2	-0.371159	-0.0637744	-0.394668	0.117113	-0.322841	0.307384	-0.0235088	0.488271	0.048318	-0.330893	0.180887	-0.259066	0.51178	0.0718268	-0.439953	0.000157076	0.422723	8.19128e-05	0.149402	0.000612643	0.000950797	0.765773	6.79603e-06	0.541998	0.000487531	0.0319788	0.00375533	3.74507e-06	0.367736	2.40238e-05	0.000522349	0.880429	0.000289764	0.293917	0.00150137	0.00290572	0.929437	2.46826e-05	0.672751	0.00162122	0.0837281	0.00789504	1.34648e-05	0.49418	9.6399e-05	n.s.	n.s.
sp|A8MWD9|RUXGL_HUMAN	SNRPGP15	Putative small nuclear ribonucleoprotein G-like protein 15 OS=Homo sapiens OX=9606 GN=SNRPGP15 PE=5 SV=2	-0.3783	-0.177269	-0.42095	0.128896	-0.226841	0.201031	-0.04265	0.507195	0.151459	-0.243681	0.306164	-0.0495725	0.549845	0.194109	-0.355737	0.000261901	0.0476278	8.65002e-05	0.139446	0.0140797	0.0268663	0.614973	1.00371e-05	0.0859702	0.00914134	0.00176768	0.559299	3.6387e-06	0.0318217	0.000474454	0.000821207	0.548235	0.000303734	0.280107	0.0246913	0.051959	0.87655	3.4986e-05	0.184087	0.0203843	0.00891629	0.627302	1.3132e-05	0.0727098	0.00130876	n.s.	n.s.
sp|A8MWY0|K132L_HUMAN	KIAA1324L	UPF0577 protein KIAA1324-like OS=Homo sapiens OX=9606 GN=KIAA1324L PE=1 SV=2	-0.19886	-0.0608825	0.357814	-0.185915	-0.162766	0.137978	0.556674	0.0129452	0.0360943	0.418697	-0.125033	-0.101883	-0.543729	-0.52058	0.0231491	0.358366	0.77616	0.107234	0.389793	0.450387	0.521331	0.0167907	0.95174	0.86604	0.0627867	0.560741	0.634922	0.0190954	0.0239821	0.913824	0.437638	0.966615	0.158343	0.562643	0.521116	0.614096	0.231897	0.961331	0.914083	0.105749	0.69377	0.696122	0.0308169	0.057608	0.933107	n.s.	n.s.
sp|A8MXV4|NUD19_HUMAN	NUDT19	Nucleoside diphosphate-linked moiety X motif 19 OS=Homo sapiens OX=9606 GN=NUDT19 PE=1 SV=1	-0.133347	0.208198	-0.117011	0.354787	0.0458448	0.341545	0.0163357	0.488134	0.179192	-0.325209	0.14659	-0.162353	0.471799	0.162856	-0.308942	0.23495	0.0711404	0.295099	0.004308	0.677594	0.00562655	0.881975	0.000286192	0.11609	0.00780467	0.193495	0.151997	0.000398191	0.150803	0.0107786	0.308463	0.617223	0.376233	0.0234844	0.730732	0.0134834	0.971227	0.000720272	0.227444	0.0178997	0.325512	0.203925	0.00091951	0.246588	0.0208985	n.s.	n.s.
sp|A9UHW6-3|MI4GD_HUMAN	MIF4GD	Isoform 3 of MIF4G domain-containing protein OS=Homo sapiens OX=9606 GN=MIF4GD	0.50473	-0.0128498	0.555585	0.151522	1.08564	-0.517579	0.0508556	-0.353208	0.580911	0.568435	0.164372	1.09849	-0.404064	0.530055	0.934119	0.00513314	0.936154	0.00253242	0.350914	2.1931e-06	0.00429693	0.751547	0.0386715	0.00177779	0.00211648	0.312627	1.87858e-06	0.0200561	0.00361375	1.45542e-05	0.0110956	0.991241	0.00591243	0.525772	1.02142e-05	0.010748	0.926943	0.0593579	0.0112791	0.00577986	0.462225	9.59453e-06	0.0321856	0.0132103	6.27679e-05	n.s.	n.s.
sp|B2RTY4-4|MYO9A_HUMAN	MYO9A	Isoform 4 of Unconventional myosin-IXa OS=Homo sapiens OX=9606 GN=MYO9A	0.129527	0.203478	0.161399	-0.00392986	0.19036	0.0739509	0.0318721	-0.133457	0.0608333	-0.0420789	-0.207408	-0.0131177	-0.165329	0.0289612	0.19429	0.146169	0.0254409	0.0725013	0.964286	0.0357545	0.401867	0.716751	0.13468	0.489735	0.632188	0.0229221	0.881207	0.0661174	0.741608	0.0323296	0.206495	0.444476	0.113324	0.98199	0.0566319	0.501989	0.914596	0.179312	0.627837	0.710823	0.0652436	0.904981	0.0946689	0.814987	0.0538984	n.s.	n.s.
sp|B4DS77|SHSA9_HUMAN	SHISA9	Protein shisa-9 OS=Homo sapiens OX=9606 GN=SHISA9 PE=2 SV=3	0.628188	-0.0355787	0.553395	0.0434418	0.370123	-0.663766	-0.0747928	-0.584746	-0.258064	0.588974	0.0790206	0.405702	-0.509953	-0.183272	0.326681	0.000327241	0.804363	0.00104945	0.76241	0.0176563	0.000189006	0.603653	0.000643062	0.0850841	0.000602027	0.583517	0.0103566	0.00207005	0.211854	0.0332326	0.000998147	0.969273	0.00271412	0.853546	0.0300768	0.000714622	0.871096	0.00147714	0.182987	0.00195087	0.712619	0.0194065	0.00412062	0.322842	0.0550823	up	n.s.
sp|B9A064|IGLL5_HUMAN	IGLL5	Immunoglobulin lambda-like polypeptide 5 OS=Homo sapiens OX=9606 GN=IGLL5 PE=2 SV=2	-0.261086	-0.845426	-0.574227	-0.547422	-1.86745	-0.58434	-0.313141	-0.286336	-1.60636	0.2712	0.298004	-1.02202	0.0268043	-1.29322	-1.32003	0.5053	0.0411675	0.152363	0.171318	0.00013004	0.145676	0.425578	0.465597	0.000574476	0.489168	0.447903	0.016028	0.945126	0.00348264	0.00298649	0.581681	0.521485	0.214714	0.323657	0.000380783	0.217184	0.774308	0.531247	0.00493272	0.585264	0.594533	0.0286358	0.95364	0.0128048	0.00669001	n.s.	n.s.
sp|C9JLW8|MCRI1_HUMAN	MCRIP1	Mapk-regulated corepressor-interacting protein 1 OS=Homo sapiens OX=9606 GN=MCRIP1 PE=1 SV=1	-0.11839	-0.0391832	-0.276692	0.692482	0.443647	0.0792063	-0.158303	0.810872	0.562037	-0.237509	0.731665	0.48283	0.969174	0.720339	-0.248835	0.526537	0.833132	0.148697	0.0014063	0.0264513	0.670799	0.39922	0.000338035	0.00672952	0.211581	0.000876192	0.0169678	5.244e-05	0.00100455	0.191545	0.601741	0.975292	0.210273	0.0102021	0.0434264	0.745578	0.758888	0.000835292	0.0303083	0.295702	0.00519262	0.0301357	0.000146284	0.00499649	0.256924	n.s.	n.s.
sp|E9PAV3|NACAM_HUMAN	NACA	Nascent polypeptide-associated complex subunit alpha, muscle-specific form OS=Homo sapiens OX=9606 GN=NACA PE=1 SV=1	0.514107	0.249314	0.323009	0.878477	0.868583	-0.264793	-0.191098	0.36437	0.354476	0.0736952	0.629163	0.61927	0.555468	0.545574	-0.00989362	0.00255355	0.106293	0.0409408	1.2109e-05	1.38902e-05	0.0877153	0.20881	0.0230885	0.0265318	0.621162	0.000450287	0.000522475	0.00136791	0.0015884	0.946918	0.00602578	0.668933	0.0689549	0.000226073	5.28402e-05	0.141839	0.624915	0.037473	0.0803697	0.701915	0.00306614	0.00137291	0.0028182	0.00712968	0.958442	n.s.	n.s.
sp|E9PRG8|CK098_HUMAN	C11orf98	Uncharacterized protein C11orf98 OS=Homo sapiens OX=9606 GN=C11orf98 PE=4 SV=2	-0.598782	0.0446489	-0.572431	0.243047	-0.511076	0.643431	0.0263518	0.841829	0.087707	-0.61708	0.198398	-0.555724	0.815478	0.0613552	-0.754122	7.08021e-05	0.70569	0.000115012	0.0513836	0.000362266	3.15189e-05	0.823389	1.08457e-06	0.460789	5.07147e-05	0.105572	0.000156832	1.659e-06	0.604448	4.5852e-06	0.000262999	0.955389	0.000389485	0.137432	0.00094153	0.000151183	0.952212	4.79951e-06	0.603326	0.000226001	0.208192	0.000471819	6.50061e-06	0.705375	2.26679e-05	down	n.s.
sp|F8WCM5|INSR2_HUMAN	INS-IGF2	Insulin, isoform 2 OS=Homo sapiens OX=9606 GN=INS-IGF2 PE=2 SV=1	2.51747	0.155196	2.84501	0.631968	3.29317	-2.36228	0.32754	-1.8855	0.775701	2.68982	0.476772	3.13798	-2.21304	0.448161	2.6612	1.36572e-08	0.552684	2.08437e-09	0.0241779	2.0476e-10	3.53992e-08	0.217946	8.73524e-07	0.00736792	4.97338e-09	0.0796538	4.4377e-10	9.21267e-08	0.0977983	5.86191e-09	1.40078e-07	0.925689	2.49644e-08	0.080777	2.67547e-09	3.93454e-07	0.633524	3.96382e-06	0.0324248	6.41375e-08	0.168417	5.6435e-09	4.73596e-07	0.175386	6.26807e-08	up	n.s.
sp|L0R819|ASURF_HUMAN	ASDURF	ASNSD1 upstream open reading frame protein OS=Homo sapiens OX=9606 GN=ASDURF PE=1 SV=1	-0.0328077	-0.0750564	-0.289796	0.501859	0.335183	-0.0422487	-0.256988	0.534666	0.367991	-0.21474	0.576915	0.410239	0.791655	0.624979	-0.166676	0.820739	0.605308	0.0574733	0.00250281	0.0305916	0.770547	0.0886575	0.00150525	0.0190437	0.149848	0.000781686	0.0101678	3.03224e-05	0.000372022	0.258119	0.859556	0.930152	0.0924575	0.015703	0.0492189	0.828403	0.452118	0.00320637	0.0638143	0.22236	0.00473069	0.019117	8.95255e-05	0.00230395	0.332925	n.s.	n.s.
sp|L0R8F8|MIDUO_HUMAN	MIEF1	MIEF1 upstream open reading frame protein OS=Homo sapiens OX=9606 GN=MIEF1 PE=1 SV=1	-0.283235	-0.0198174	-0.461199	0.354885	-0.346233	0.263418	-0.177963	0.63812	-0.0629977	-0.441381	0.374702	-0.326416	0.816084	0.114966	-0.701118	0.0470155	0.882959	0.0027469	0.0156005	0.0178927	0.0628049	0.196774	0.000146269	0.640735	0.0038162	0.0113607	0.0244054	8.8646e-06	0.397819	5.29515e-05	0.0773617	0.982263	0.00633294	0.0588825	0.0304431	0.106787	0.616421	0.000393239	0.752488	0.00961285	0.0379787	0.0412782	2.95125e-05	0.524243	0.000192092	n.s.	n.s.
sp|O00115|DNS2A_HUMAN	DNASE2	Deoxyribonuclease-2-alpha OS=Homo sapiens OX=9606 GN=DNASE2 PE=1 SV=2	-0.780749	-0.566399	-0.817575	0.385694	-0.314061	0.21435	-0.0368265	1.16644	0.466688	-0.251177	0.952093	0.252338	1.20327	0.503514	-0.699756	3.47767e-07	2.20393e-05	1.81523e-07	0.00111477	0.00546642	0.0448686	0.715166	8.51593e-10	0.000185652	0.021153	1.95377e-08	0.0206451	5.20074e-10	8.34592e-05	1.54919e-06	2.47114e-06	0.00786939	1.31105e-06	0.00863635	0.0106023	0.0803556	0.913832	7.69802e-09	0.00203469	0.042107	5.72404e-07	0.035679	4.53616e-09	0.000711271	8.63014e-06	down	n.s.
sp|O00116|ADAS_HUMAN	AGPS	Alkyldihydroxyacetonephosphate synthase, peroxisomal OS=Homo sapiens OX=9606 GN=AGPS PE=1 SV=1	0.419366	-0.00969137	0.514743	0.00375779	0.271944	-0.429057	0.0953774	-0.415608	-0.147422	0.524434	0.0134492	0.281635	-0.510985	-0.242799	0.268186	0.0042854	0.940542	0.000827879	0.976926	0.0481145	0.00362959	0.466307	0.00456991	0.265097	0.000700424	0.917565	0.0414421	0.000883358	0.0744704	0.0509556	0.00949301	0.991241	0.00220498	0.987295	0.0736157	0.00928195	0.799524	0.0087259	0.412937	0.00222183	0.954872	0.0659148	0.00190295	0.141318	0.0807987	n.s.	n.s.
sp|O00139-2|KIF2A_HUMAN	KIF2A	Isoform 2 of Kinesin-like protein KIF2A OS=Homo sapiens OX=9606 GN=KIF2A	0.263046	0.0368396	0.317074	-0.0760058	0.278415	-0.226207	0.0540281	-0.339052	0.015369	0.280235	-0.112845	0.241576	-0.39308	-0.0386591	0.354421	0.000852325	0.581884	0.000140554	0.262531	0.000508465	0.00294588	0.421657	6.85563e-05	0.817665	0.000478369	0.103185	0.00175693	1.23819e-05	0.563549	4.17884e-05	0.00231652	0.930152	0.000463885	0.431236	0.00127395	0.00774899	0.772091	0.000197112	0.880254	0.00159447	0.204615	0.00401603	3.98748e-05	0.672859	0.000155752	n.s.	n.s.
sp|O00154|BACH_HUMAN	ACOT7	Cytosolic acyl coenzyme A thioester hydrolase OS=Homo sapiens OX=9606 GN=ACOT7 PE=1 SV=3	0.582149	0.148724	0.52944	-0.349938	0.185188	-0.433425	-0.0527091	-0.932086	-0.39696	0.380716	-0.498662	0.0364645	-0.879377	-0.344251	0.535126	0.000988702	0.385932	0.00259989	0.043369	0.280903	0.0128978	0.75818	4.53332e-07	0.0223766	0.0283011	0.00444579	0.831313	1.62067e-06	0.0468043	0.00234913	0.00263331	0.872672	0.00603787	0.121574	0.34568	0.0278266	0.929417	2.20041e-06	0.0710229	0.0540027	0.018351	0.863682	6.37666e-06	0.0977737	0.00540867	n.s.	n.s.
sp|O00159|MYO1C_HUMAN	MYO1C	Unconventional myosin-Ic OS=Homo sapiens OX=9606 GN=MYO1C PE=1 SV=4	1.37266	-0.00155879	1.5004	-0.226251	1.2355	-1.37422	0.12774	-1.59891	-0.137163	1.50196	-0.224693	1.23705	-1.72665	-0.264904	1.46175	2.07006e-16	0.990273	3.80493e-18	0.080173	1.69282e-14	1.97024e-16	0.319536	1.88957e-19	0.285408	3.62636e-18	0.0822299	1.60928e-14	4.29848e-21	0.0413223	1.26005e-17	9.53729e-15	0.99994	2.03155e-16	0.189503	5.06072e-13	1.05196e-14	0.712791	6.87588e-18	0.433861	2.30193e-16	0.171829	4.91391e-13	1.88902e-19	0.0886533	6.60081e-16	up	n.s.
sp|O00165-2|HAX1_HUMAN	HAX1	Isoform 2 of HCLS1-associated protein X-1 OS=Homo sapiens OX=9606 GN=HAX1	0.0586223	0.00155798	-0.0908665	0.251272	0.114585	-0.0570643	-0.149489	0.19265	0.0559622	-0.0924245	0.249714	0.113027	0.342139	0.205451	-0.136688	0.587029	0.988434	0.402616	0.0292775	0.294046	0.596925	0.175638	0.0860002	0.603974	0.394761	0.0301667	0.300456	0.00472885	0.0686105	0.213657	0.658363	0.999102	0.485058	0.091996	0.360301	0.680279	0.593082	0.121343	0.723492	0.491634	0.0802711	0.36784	0.00867285	0.133073	0.282529	n.s.	n.s.
sp|O00168|PLM_HUMAN	FXYD1	Phospholemman OS=Homo sapiens OX=9606 GN=FXYD1 PE=1 SV=2	0.114217	-0.135844	0.268256	-1.70979	-1.0357	-0.250061	0.154039	-1.82401	-1.14991	0.4041	-1.57395	-0.899853	-1.97805	-1.30395	0.674093	0.54479	0.47233	0.164473	3.3703e-08	2.73598e-05	0.193432	0.416079	1.27879e-08	7.76805e-06	0.0426068	1.13145e-07	0.000129791	3.69771e-09	1.54053e-06	0.00189433	0.619011	0.907958	0.229067	1.19593e-06	9.58434e-05	0.275924	0.768529	8.77041e-08	0.000154549	0.0764247	2.7046e-06	0.000401467	2.64724e-08	2.74889e-05	0.00447523	n.s.	n.s.
sp|O00170|AIP_HUMAN	AIP	AH receptor-interacting protein OS=Homo sapiens OX=9606 GN=AIP PE=1 SV=2	0.106777	-0.0153157	0.0651817	0.239955	0.164685	-0.122092	-0.0415951	0.133179	0.057908	0.0804974	0.255271	0.18	0.174774	0.0995031	-0.0752707	0.176187	0.842159	0.401266	0.00542392	0.0436034	0.124863	0.589985	0.096145	0.454894	0.302453	0.00348313	0.0290572	0.0334194	0.205976	0.334013	0.241439	0.977955	0.483635	0.0278659	0.0674182	0.190479	0.8632	0.133839	0.598859	0.397313	0.0151094	0.0481476	0.0512688	0.316077	0.413982	n.s.	n.s.
sp|O00178|GTPB1_HUMAN	GTPBP1	GTP-binding protein 1 OS=Homo sapiens OX=9606 GN=GTPBP1 PE=1 SV=3	0.354562	-0.00867361	0.435559	0.0297984	0.473135	-0.363236	0.0809968	-0.324764	0.118573	0.444233	0.038472	0.481809	-0.405761	0.0375762	0.443337	0.00181613	0.929601	0.000286693	0.761776	0.000123334	0.00148949	0.413834	0.00358221	0.236589	0.000235718	0.695764	0.000101704	0.000563877	0.702477	0.000240526	0.00449351	0.990808	0.000863405	0.853171	0.000363195	0.00429988	0.766853	0.0069847	0.383133	0.000855022	0.799779	0.000323527	0.0012638	0.785575	0.000719901	n.s.	n.s.
sp|O00186|STXB3_HUMAN	STXBP3	Syntaxin-binding protein 3 OS=Homo sapiens OX=9606 GN=STXBP3 PE=1 SV=2	-0.463186	-0.0803461	-0.442869	0.0221877	-0.274692	0.38284	0.0203171	0.485374	0.188493	-0.362523	0.102534	-0.194346	0.465056	0.168176	-0.29688	1.2168e-05	0.312474	2.08318e-05	0.777363	0.00230951	0.000107081	0.795662	6.83385e-06	0.0254838	0.00018904	0.201426	0.0217952	1.15854e-05	0.0433199	0.00122381	5.74984e-05	0.836915	8.79618e-05	0.864192	0.00493352	0.000437906	0.942487	2.47807e-05	0.0782326	0.000701744	0.336377	0.0373165	3.76065e-05	0.0921598	0.00302116	n.s.	n.s.
sp|O00189|AP4M1_HUMAN	AP4M1	AP-4 complex subunit mu-1 OS=Homo sapiens OX=9606 GN=AP4M1 PE=1 SV=2	-0.0271357	0.0506279	0.104152	0.00841054	0.08449	0.0777636	0.131287	0.0355462	0.111626	0.0535239	-0.0422174	0.0338621	-0.0957412	-0.0196618	0.0760794	0.891306	0.798888	0.601272	0.966208	0.671208	0.695907	0.511046	0.857959	0.575653	0.787675	0.831701	0.864617	0.630754	0.921117	0.702148	0.915174	0.968585	0.670673	0.982721	0.725672	0.767661	0.824697	0.882876	0.70072	0.837639	0.894594	0.89091	0.686381	0.947842	0.75841	n.s.	n.s.
sp|O00192|ARVC_HUMAN	ARVCF	Armadillo repeat protein deleted in velo-cardio-facial syndrome OS=Homo sapiens OX=9606 GN=ARVCF PE=1 SV=1	0.434471	0.063814	0.497471	-0.0262384	0.290107	-0.370657	0.0629991	-0.46071	-0.144365	0.433657	-0.0900524	0.226293	-0.523709	-0.207364	0.316345	9.52541e-07	0.297603	1.44327e-07	0.664375	0.000125914	7.51127e-06	0.303627	4.26335e-07	0.0260838	9.77033e-07	0.147556	0.00132553	6.86318e-08	0.00267937	4.90908e-05	5.99986e-06	0.83292	1.07502e-06	0.785833	0.00037003	4.32144e-05	0.703142	2.07998e-06	0.0795611	7.14698e-06	0.26753	0.00313676	3.64399e-07	0.0105642	0.000179225	n.s.	n.s.
sp|O00203|AP3B1_HUMAN	AP3B1	AP-3 complex subunit beta-1 OS=Homo sapiens OX=9606 GN=AP3B1 PE=1 SV=3	-0.27281	0.00941901	-0.123353	-0.0511211	-0.157014	0.282229	0.149456	0.221689	0.115795	-0.132772	-0.0605401	-0.166433	0.0722323	-0.0336609	-0.105893	0.00447647	0.918656	0.184809	0.579931	0.0931144	0.0033577	0.109511	0.0192852	0.212729	0.15403	0.512421	0.0755734	0.434863	0.715296	0.253895	0.00983391	0.990056	0.253192	0.722796	0.131637	0.00866914	0.491898	0.0318522	0.354745	0.227266	0.653597	0.111332	0.501641	0.796945	0.328368	n.s.	n.s.
sp|O00213|APBB1_HUMAN	APBB1	Amyloid-beta A4 precursor protein-binding family B member 1 OS=Homo sapiens OX=9606 GN=APBB1 PE=1 SV=2	0.907252	0.155111	0.88087	0.257056	0.996678	-0.752142	-0.0263825	-0.650196	0.0894264	0.725759	0.101946	0.841568	-0.623813	0.115809	0.739622	0.000106244	0.407977	0.000144979	0.17741	3.76361e-05	0.000676024	0.886999	0.00231759	0.631079	0.000929701	0.584452	0.000231148	0.00318514	0.534935	0.000786319	0.000373291	0.874398	0.000476289	0.331658	0.000127614	0.00216608	0.973008	0.00473887	0.744979	0.00284793	0.713304	0.000665921	0.00607163	0.64604	0.00203993	up	n.s.
sp|O00214-2|LEG8_HUMAN	LGALS8	Isoform 2 of Galectin-8 OS=Homo sapiens OX=9606 GN=LGALS8	0.220638	-0.0825797	0.190611	0.0843403	-0.0215439	-0.303218	-0.0300276	-0.136298	-0.242182	0.273191	0.16692	0.0610359	-0.106271	-0.212155	-0.105884	0.115853	0.543909	0.170571	0.535448	0.873573	0.035772	0.824543	0.320822	0.0865102	0.055757	0.227255	0.652957	0.436368	0.129555	0.438009	0.168587	0.924644	0.236753	0.688193	0.898919	0.0660949	0.952216	0.383442	0.184732	0.0961636	0.368106	0.711524	0.502817	0.21854	0.519965	n.s.	n.s.
sp|O00217|NDUS8_HUMAN	NDUFS8	NADH dehydrogenase [ubiquinone] iron-sulfur protein 8, mitochondrial OS=Homo sapiens OX=9606 GN=NDUFS8 PE=1 SV=1	-0.43512	0.0315845	-0.514667	0.225993	-0.129823	0.466705	-0.0795462	0.661113	0.305298	-0.546251	0.194409	-0.161407	0.74066	0.384844	-0.355816	0.000615987	0.766627	0.000117392	0.0450362	0.231572	0.000317447	0.457799	6.46394e-06	0.00938185	6.16147e-05	0.080289	0.141173	1.48754e-06	0.00177983	0.0032805	0.00173784	0.964749	0.000395904	0.124657	0.293317	0.00112574	0.794333	2.35363e-05	0.0387069	0.000265664	0.169415	0.191336	5.88528e-06	0.00775787	0.00724911	n.s.	n.s.
sp|O00231-2|PSD11_HUMAN	PSMD11	Isoform 2 of 26S proteasome non-ATPase regulatory subunit 11 OS=Homo sapiens OX=9606 GN=PSMD11	0.176693	0.0738431	-0.0538665	0.0774345	-0.000960755	-0.102849	-0.230559	-0.0992581	-0.177653	-0.12771	0.00359131	-0.0748039	0.131301	0.0529058	-0.0783952	0.0758307	0.441069	0.572602	0.419565	0.991934	0.287053	0.02438	0.303684	0.0743866	0.189963	0.969855	0.43525	0.178397	0.579408	0.413927	0.117245	0.891343	0.644587	0.59371	0.99308	0.382804	0.273893	0.365868	0.166047	0.270706	0.983804	0.508861	0.229442	0.686374	0.495445	n.s.	n.s.
sp|O00232|PSD12_HUMAN	PSMD12	26S proteasome non-ATPase regulatory subunit 12 OS=Homo sapiens OX=9606 GN=PSMD12 PE=1 SV=3	0.00148818	-0.00900065	0.0921766	0.0409171	0.263044	-0.0104888	0.0906884	0.0394289	0.261556	0.101177	0.0499177	0.272045	-0.0512595	0.170868	0.222127	0.979456	0.876277	0.123395	0.482071	0.000222531	0.856046	0.129166	0.49793	0.000235569	0.0929691	0.392732	0.000157886	0.380406	0.00780476	0.00108	0.983504	0.981643	0.17865	0.648322	0.000609719	0.894565	0.516162	0.561301	0.0024412	0.148237	0.543526	0.000473991	0.446621	0.0237175	0.00270593	n.s.	n.s.
sp|O00244|ATOX1_HUMAN	ATOX1	Copper transport protein ATOX1 OS=Homo sapiens OX=9606 GN=ATOX1 PE=1 SV=1	0.19235	0.00832703	-0.106683	0.437619	0.7665	-0.184022	-0.299033	0.24527	0.57415	-0.11501	0.429292	0.758173	0.544302	0.873183	0.328881	0.398982	0.970572	0.637548	0.0651172	0.00294635	0.419309	0.196016	0.285175	0.0190367	0.611705	0.069908	0.00319949	0.0251388	0.00102098	0.157023	0.477465	0.995669	0.703421	0.16231	0.0061066	0.519184	0.615447	0.346419	0.0638143	0.695365	0.152904	0.00684491	0.0395969	0.0050606	0.217305	n.s.	n.s.
sp|O00255|MEN1_HUMAN	MEN1	Menin OS=Homo sapiens OX=9606 GN=MEN1 PE=1 SV=4	-0.412937	-0.0521298	-0.419404	-0.0203078	-0.329377	0.360807	-0.00646744	0.392629	0.08356	-0.367274	0.0318219	-0.277247	0.399096	0.0900274	-0.309069	3.52418e-06	0.526229	2.60473e-06	0.804752	0.000144493	3.74321e-05	0.937237	8.99366e-06	0.310792	2.814e-05	0.698582	0.00116911	6.68773e-06	0.275117	0.000334097	1.91384e-05	0.920293	1.41857e-05	0.879072	0.000418384	0.000175574	0.988535	3.16384e-05	0.460822	0.000135209	0.800923	0.00280961	2.27694e-05	0.396804	0.000957197	n.s.	n.s.
sp|O00257|CBX4_HUMAN	CBX4	E3 SUMO-protein ligase CBX4 OS=Homo sapiens OX=9606 GN=CBX4 PE=1 SV=3	0.125706	0.0793625	0.315917	0.0904283	0.348205	-0.0463437	0.190211	-0.0352779	0.222499	0.236554	0.0110658	0.268843	-0.225488	0.0322883	0.257777	0.453669	0.634523	0.0703679	0.588418	0.0481736	0.780867	0.261715	0.832213	0.192095	0.166807	0.946984	0.118934	0.186474	0.846231	0.133837	0.531957	0.937072	0.110322	0.729363	0.0736667	0.83745	0.675633	0.86022	0.328895	0.242918	0.971752	0.164794	0.238328	0.891611	0.188973	n.s.	n.s.
sp|O00267|SPT5H_HUMAN	SUPT5H	Transcription elongation factor SPT5 OS=Homo sapiens OX=9606 GN=SUPT5H PE=1 SV=1	-0.235464	-0.0531229	-0.250698	0.178781	-0.0571059	0.182341	-0.0152339	0.414245	0.178358	-0.197575	0.231904	-0.00398298	0.429479	0.193592	-0.235887	0.000118331	0.283022	6.00138e-05	0.00158025	0.249674	0.0013409	0.754576	9.16704e-08	0.00161132	0.000664427	0.00013888	0.934773	5.41318e-08	0.000798166	0.000116109	0.000408228	0.818418	0.000222636	0.0110501	0.312229	0.00391645	0.928627	5.26874e-07	0.0104198	0.00211767	0.00118791	0.947091	2.95938e-07	0.00422776	0.000380807	n.s.	n.s.
sp|O00268|TAF4_HUMAN	TAF4	Transcription initiation factor TFIID subunit 4 OS=Homo sapiens OX=9606 GN=TAF4 PE=1 SV=2	-0.39682	-0.0946282	-0.298271	0.136877	-0.26721	0.302192	0.0985495	0.533697	0.12961	-0.203643	0.231505	-0.172582	0.435148	0.0310603	-0.404088	2.21739e-05	0.271124	0.000948616	0.113702	0.00278274	0.000824589	0.251997	7.23548e-08	0.133705	0.020335	0.00883629	0.0476486	4.64606e-06	0.716513	1.65435e-05	9.67758e-05	0.811296	0.00247463	0.242076	0.00580329	0.00256863	0.665141	4.23527e-07	0.251109	0.04082	0.0313162	0.0746634	1.63542e-05	0.797833	6.99729e-05	n.s.	n.s.
sp|O00273|DFFA_HUMAN	DFFA	DNA fragmentation factor subunit alpha OS=Homo sapiens OX=9606 GN=DFFA PE=1 SV=1	0.219892	-0.025912	0.160195	0.376751	0.377022	-0.245804	-0.0596972	0.156859	0.15713	0.186107	0.402663	0.402934	0.216556	0.216827	0.000270758	0.0104937	0.739965	0.0518764	0.000119718	0.000118813	0.00505509	0.447556	0.0564334	0.0560505	0.0264195	5.82283e-05	5.77951e-05	0.0115148	0.0114285	0.997228	0.0208668	0.959301	0.084772	0.0015847	0.000352611	0.012326	0.788439	0.0835677	0.136307	0.050957	0.000586699	0.000197492	0.0194685	0.0321146	0.997957	n.s.	n.s.
sp|O00291|HIP1_HUMAN	HIP1	Huntingtin-interacting protein 1 OS=Homo sapiens OX=9606 GN=HIP1 PE=1 SV=5	0.492516	0.146802	0.485552	-0.0138954	0.475716	-0.345714	-0.00696365	-0.506411	-0.0168003	0.33875	-0.160698	0.328914	-0.499448	-0.00983662	0.489611	2.14022e-07	0.026201	2.61728e-07	0.821042	3.48799e-07	2.16444e-05	0.909694	1.43974e-07	0.784545	2.74692e-05	0.016255	3.85689e-05	1.7547e-07	0.872731	2.32714e-07	1.61948e-06	0.444749	1.81463e-06	0.891752	2.01787e-06	0.000109623	0.980417	7.95479e-07	0.857205	0.00013232	0.049981	0.000138858	8.53884e-07	0.911023	1.57815e-06	n.s.	n.s.
sp|O00299|CLIC1_HUMAN	CLIC1	Chloride intracellular channel protein 1 OS=Homo sapiens OX=9606 GN=CLIC1 PE=1 SV=4	0.0464944	0.00670674	-0.0460634	0.0936933	0.351245	-0.0397876	-0.0925578	0.0471989	0.304751	-0.0527701	0.0869866	0.344539	0.139757	0.397309	0.257552	0.652032	0.947987	0.65503	0.367727	0.00281221	0.699351	0.373428	0.647144	0.00767126	0.609086	0.402256	0.00325356	0.185116	0.00102955	0.0206455	0.716762	0.993734	0.719236	0.541641	0.00585621	0.769529	0.745942	0.699949	0.0333863	0.693307	0.553757	0.00695346	0.236911	0.00509423	0.036565	n.s.	n.s.
sp|O00303|EIF3F_HUMAN	EIF3F	Eukaryotic translation initiation factor 3 subunit F OS=Homo sapiens OX=9606 GN=EIF3F PE=1 SV=1	-0.0595178	-0.119548	-0.157717	0.220351	-0.226851	-0.0600303	-0.0981993	0.279869	-0.167333	-0.038169	0.339899	-0.107303	0.378068	-0.0691338	-0.447202	0.669104	0.394375	0.264769	0.125284	0.115225	0.66644	0.482693	0.056147	0.237765	0.783697	0.0233304	0.443671	0.0130036	0.619913	0.0043637	0.731596	0.874398	0.343388	0.260082	0.158998	0.741744	0.80598	0.0831867	0.384312	0.835017	0.0661471	0.516591	0.0217412	0.718139	0.00928342	n.s.	n.s.
sp|O00330|ODPX_HUMAN	PDHX	Pyruvate dehydrogenase protein X component, mitochondrial OS=Homo sapiens OX=9606 GN=PDHX PE=1 SV=3	-0.666794	-0.0645307	-0.7357	0.050999	-0.503215	0.602264	-0.068906	0.717793	0.163579	-0.67117	0.11553	-0.438685	0.786699	0.232485	-0.554214	6.52158e-07	0.476696	1.64712e-07	0.572795	2.36341e-05	2.54519e-06	0.447789	2.33747e-07	0.0821184	5.96182e-07	0.209707	0.000109733	6.25186e-08	0.0175257	7.34966e-06	4.30602e-06	0.90838	1.20641e-06	0.718496	8.42914e-05	1.69275e-05	0.788439	1.23419e-06	0.177747	4.60269e-06	0.346159	0.000345601	3.35055e-07	0.0451995	3.43988e-05	down	n.s.
sp|O00399|DCTN6_HUMAN	DCTN6	Dynactin subunit 6 OS=Homo sapiens OX=9606 GN=DCTN6 PE=1 SV=1	-0.0478801	-0.109162	-0.0966923	0.0834529	0.156723	-0.0612816	-0.0488122	0.131333	0.204603	0.0124694	0.192615	0.265885	0.180145	0.253415	0.07327	0.62505	0.271927	0.3287	0.397594	0.121171	0.532542	0.618376	0.189564	0.047882	0.898399	0.0609657	0.0129679	0.077904	0.0170515	0.456605	0.69338	0.811296	0.410642	0.571291	0.166319	0.624469	0.878071	0.242277	0.12173	0.925288	0.137613	0.0236874	0.10973	0.0441761	0.538681	n.s.	n.s.
sp|O00401|WASL_HUMAN	WASL	Neural Wiskott-Aldrich syndrome protein OS=Homo sapiens OX=9606 GN=WASL PE=1 SV=2	2.67032e-05	-0.0475431	-0.0728245	0.00816237	0.0748865	-0.0475698	-0.0728512	0.00813567	0.0748598	-0.0252815	0.0557054	0.12243	0.0809869	0.147711	0.0667241	0.999771	0.61084	0.437978	0.930128	0.425346	0.610641	0.437813	0.930356	0.425508	0.786141	0.551565	0.199087	0.389348	0.125174	0.476698	0.999771	0.930152	0.519856	0.960214	0.495254	0.693006	0.781679	0.944201	0.573437	0.836355	0.685129	0.259008	0.455062	0.212356	0.556863	n.s.	n.s.
sp|O00408|PDE2A_HUMAN	PDE2A	cGMP-dependent 3',5'-cyclic phosphodiesterase OS=Homo sapiens OX=9606 GN=PDE2A PE=1 SV=1	0.964275	0.129534	1.0158	-0.933883	0.57794	-0.834741	0.0515242	-1.89816	-0.386335	0.886266	-1.06342	0.448406	-1.94968	-0.437859	1.51182	1.4355e-15	0.193292	1.26405e-16	6.04678e-15	8.73954e-08	6.62399e-13	0.603327	8.12669e-33	0.000183616	5.77348e-14	1.35602e-17	1.83056e-05	1.24318e-33	2.74516e-05	3.05405e-26	5.69516e-14	0.749169	5.55502e-15	1.10582e-12	6.00515e-07	2.12032e-11	0.871096	2.0186e-30	0.00202794	2.11435e-12	2.58231e-15	7.17891e-05	2.36744e-31	0.000301285	4.71314e-24	up	n.s.
sp|O00410-3|IPO5_HUMAN	IPO5	Isoform 3 of Importin-5 OS=Homo sapiens OX=9606 GN=IPO5	-0.096105	-0.153151	-0.232845	-0.0870808	0.0325179	-0.0570459	-0.13674	0.0090242	0.128623	-0.0796938	0.0660701	0.185669	0.145764	0.265363	0.119599	0.276727	0.0908151	0.0142037	0.322893	0.708663	0.513896	0.127991	0.917259	0.150707	0.364556	0.450561	0.0440139	0.1062	0.00628006	0.179777	0.352889	0.637384	0.0268161	0.495219	0.75876	0.608349	0.51518	0.933601	0.274756	0.461287	0.597367	0.0695983	0.144388	0.0201493	0.243837	n.s.	n.s.
sp|O00422-2|SAP18_HUMAN	SAP18	Isoform 2 of Histone deacetylase complex subunit SAP18 OS=Homo sapiens OX=9606 GN=SAP18	-0.257528	-0.0706849	-0.336358	0.155343	-0.19725	0.186844	-0.0788299	0.412872	0.0602788	-0.265673	0.226028	-0.126565	0.491702	0.139109	-0.352593	0.00144903	0.315285	0.000115724	0.0358421	0.00999215	0.0138248	0.264405	1.11544e-05	0.389943	0.0011133	0.00400371	0.0809855	1.18481e-06	0.0572105	6.96108e-05	0.00370561	0.837276	0.000391203	0.10676	0.0182285	0.0295807	0.678446	3.84119e-05	0.540299	0.00331439	0.0168407	0.118207	4.8108e-06	0.115147	0.000244001	n.s.	n.s.
sp|O00423-3|EMAL1_HUMAN	EML1	Isoform 3 of Echinoderm microtubule-associated protein-like 1 OS=Homo sapiens OX=9606 GN=EML1	0.504271	0.069504	0.392333	-0.249815	0.413617	-0.434767	-0.111938	-0.754086	-0.0906543	0.322829	-0.319319	0.344113	-0.642148	0.0212837	0.663432	1.08844e-08	0.373684	3.41244e-06	0.00196822	1.1857e-06	4.06762e-07	0.153813	1.57665e-14	0.246879	9.07991e-05	0.000106291	3.43046e-05	6.50649e-12	0.784754	2.05673e-12	1.17401e-07	0.867629	1.79515e-05	0.0131221	5.96506e-06	3.39741e-06	0.561497	3.27542e-13	0.394026	0.000370261	0.000953285	0.000125243	8.37197e-11	0.846259	4.77397e-11	n.s.	n.s.
sp|O00425|IF2B3_HUMAN	IGF2BP3	Insulin-like growth factor 2 mRNA-binding protein 3 OS=Homo sapiens OX=9606 GN=IGF2BP3 PE=1 SV=2	-0.176101	0.0804058	-0.297785	0.198499	-0.022621	0.256507	-0.121684	0.374599	0.15348	-0.378191	0.118093	-0.103027	0.496283	0.275164	-0.22112	0.00181581	0.149812	2.69364e-07	0.000461315	0.684509	7.68542e-06	0.0299236	2.33493e-10	0.00638339	1.64198e-10	0.0350426	0.0655044	6.61567e-16	1.76253e-06	0.000102323	0.00449351	0.7228	1.86531e-06	0.00452834	0.73635	4.40389e-05	0.30473	2.40351e-09	0.0292061	3.09591e-09	0.0901794	0.0984031	1.48217e-14	3.04708e-05	0.000341143	n.s.	n.s.
sp|O00429-6|DNM1L_HUMAN	DNM1L	Isoform 6 of Dynamin-1-like protein OS=Homo sapiens OX=9606 GN=DNM1L	0.148499	0.0340956	0.111645	-0.154151	-0.0104511	-0.114404	-0.0368544	-0.30265	-0.158951	0.0775495	-0.188247	-0.0445467	-0.265796	-0.122096	0.1437	0.014774	0.573017	0.0659706	0.0114309	0.862792	0.0596099	0.542407	1.16855e-06	0.00914159	0.200597	0.0020909	0.461626	1.73497e-05	0.0445245	0.0182669	0.0281346	0.92843	0.104315	0.0469482	0.890714	0.102084	0.839548	5.13136e-06	0.0380456	0.283035	0.0101338	0.534987	5.40604e-05	0.0940915	0.0329139	n.s.	n.s.
sp|O00442|RTCA_HUMAN	RTCA	RNA 3'-terminal phosphate cyclase OS=Homo sapiens OX=9606 GN=RTCA PE=1 SV=1	0.101521	-0.0826897	0.0781553	0.164315	0.364219	-0.184211	-0.0233661	0.0627931	0.262698	0.160845	0.247004	0.446909	0.0861592	0.286064	0.199904	0.42392	0.514407	0.537647	0.197816	0.00559155	0.149645	0.853552	0.620216	0.041959	0.207299	0.0552643	0.000834961	0.496994	0.0273262	0.118579	0.502251	0.918664	0.613825	0.359225	0.0108129	0.221828	0.962571	0.67517	0.110459	0.290697	0.12695	0.00208466	0.559914	0.0641583	0.170229	n.s.	n.s.
sp|O00443|P3C2A_HUMAN	PIK3C2A	Phosphatidylinositol 4-phosphate 3-kinase C2 domain-containing subunit alpha OS=Homo sapiens OX=9606 GN=PIK3C2A PE=1 SV=2	-0.801838	0.114741	-0.653232	0.0594791	-0.511228	0.916579	0.148606	0.861317	0.29061	-0.767973	-0.0552618	-0.625969	0.712711	0.142004	-0.570707	1.31169e-05	0.405383	0.000133187	0.663945	0.00134853	2.43314e-06	0.284384	5.41092e-06	0.0448297	2.19642e-05	0.686347	0.00020662	5.17982e-05	0.305643	0.000507917	6.14741e-05	0.874398	0.000442124	0.78565	0.00306172	1.63344e-05	0.691063	2.00211e-05	0.116037	0.000109304	0.793264	0.000601939	0.000144776	0.428697	0.00139099	down	n.s.
sp|O00451|GFRA2_HUMAN	GFRA2	GDNF family receptor alpha-2 OS=Homo sapiens OX=9606 GN=GFRA2 PE=1 SV=2	1.96177	0.614644	2.05135	-0.137582	1.38476	-1.34713	0.0895787	-2.09935	-0.577009	1.43671	-0.752226	0.770117	-2.18893	-0.666588	1.52234	2.06884e-12	0.00593771	4.76371e-13	0.523487	3.59556e-08	6.82968e-08	0.677513	2.18542e-13	0.00949743	1.48058e-08	0.000932073	0.000722428	5.18394e-14	0.00302205	3.42309e-09	5.22978e-11	0.249428	1.25415e-11	0.677852	2.77441e-07	7.01001e-07	0.900104	3.76064e-12	0.0390146	1.71573e-07	0.00546708	0.00182767	9.00178e-13	0.0114886	3.93276e-08	up	n.s.
sp|O00458|IFRD1_HUMAN	IFRD1	Interferon-related developmental regulator 1 OS=Homo sapiens OX=9606 GN=IFRD1 PE=1 SV=4	0.69839	-0.0878222	0.517185	0.0831501	1.01063	-0.786212	-0.181205	-0.61524	0.312237	0.605007	0.170972	1.09845	-0.434035	0.493442	0.927476	0.000118633	0.545108	0.0019403	0.56649	1.40045e-06	3.20336e-05	0.219468	0.000423527	0.0418579	0.000496117	0.245518	4.50628e-07	0.00699472	0.00280447	4.29679e-06	0.000408776	0.924669	0.00467895	0.713798	6.92943e-06	0.000152889	0.635168	0.00102396	0.110246	0.00164882	0.388437	2.76974e-06	0.0123488	0.010901	2.1279e-05	up	n.s.
sp|O00459|P85B_HUMAN	PIK3R2	Phosphatidylinositol 3-kinase regulatory subunit beta OS=Homo sapiens OX=9606 GN=PIK3R2 PE=1 SV=2	0.398787	0.103685	0.430759	-0.00176713	0.666569	-0.295101	0.0319723	-0.400554	0.267782	0.327074	-0.105453	0.562883	-0.432526	0.235809	0.668336	0.0418574	0.575625	0.0293895	0.992353	0.00180318	0.122198	0.862397	0.0410573	0.158309	0.0890583	0.569194	0.00631626	0.0288132	0.211243	0.00176483	0.0698194	0.930036	0.0510807	0.995509	0.00396159	0.186963	0.965508	0.0625495	0.285155	0.142838	0.70082	0.0125272	0.0448527	0.322064	0.00420408	n.s.	n.s.
sp|O00461|GOLI4_HUMAN	GOLIM4	Golgi integral membrane protein 4 OS=Homo sapiens OX=9606 GN=GOLIM4 PE=1 SV=1	-0.682202	0.152028	-0.588517	0.00803824	-0.76799	0.83423	0.0936856	0.69024	-0.085788	-0.740545	-0.14399	-0.920018	0.596555	-0.179474	-0.776028	0.00117673	0.401252	0.00379302	0.964239	0.000403107	0.000177744	0.602698	0.00106407	0.633402	0.000567373	0.426132	6.26563e-05	0.00343219	0.323623	0.000364793	0.00307707	0.874398	0.00841209	0.98199	0.00103263	0.000679048	0.871096	0.00234169	0.746748	0.00185435	0.574172	0.000212224	0.00648844	0.447539	0.00103322	down	n.s.
sp|O00462|MANBA_HUMAN	MANBA	Beta-mannosidase OS=Homo sapiens OX=9606 GN=MANBA PE=1 SV=3	0.0285653	-0.140302	-0.111015	0.0173772	0.137897	-0.168868	-0.13958	-0.0111881	0.109331	0.0292872	0.15768	0.278199	0.128392	0.248912	0.120519	0.753328	0.134638	0.23099	0.848257	0.141032	0.0756714	0.136531	0.901924	0.237856	0.747322	0.0953352	0.00614901	0.168814	0.0124466	0.195072	0.80219	0.707626	0.305403	0.909211	0.190018	0.125344	0.53171	0.920194	0.384312	0.806631	0.191778	0.012221	0.218842	0.0343004	0.26098	n.s.	n.s.
sp|O00468|AGRIN_HUMAN	AGRN	Agrin OS=Homo sapiens OX=9606 GN=AGRN PE=1 SV=6	0.546223	0.193933	0.862127	0.245298	0.625229	-0.352289	0.315905	-0.300925	0.079006	0.668194	0.0513645	0.431295	-0.61683	-0.236899	0.379931	9.0719e-11	0.0137837	8.67899e-21	0.00196842	3.71193e-13	1.26044e-05	8.08625e-05	0.000166877	0.311207	1.68046e-14	0.509831	1.43921e-07	6.74605e-13	0.00276753	2.81134e-06	1.60956e-09	0.35108	6.19788e-19	0.0131221	8.61591e-12	6.86454e-05	0.0159299	0.000443014	0.461316	6.57566e-13	0.651143	1.00957e-06	1.01155e-11	0.0108122	1.46121e-05	n.s.	n.s.
sp|O00469-2|PLOD2_HUMAN	PLOD2	Isoform 2 of Procollagen-lysine,2-oxoglutarate 5-dioxygenase 2 OS=Homo sapiens OX=9606 GN=PLOD2	-0.00351371	-0.116978	0.168567	0.269226	0.206349	-0.113464	0.172081	0.272739	0.209863	0.285545	0.386203	0.323327	0.100659	0.0377819	-0.0628769	0.971015	0.229686	0.085772	0.0072152	0.0367384	0.243789	0.0796178	0.00653977	0.0337774	0.00454316	0.000193943	0.00147172	0.300447	0.696233	0.51642	0.978552	0.780731	0.13095	0.0340947	0.0579974	0.333516	0.4399	0.0120405	0.0948224	0.0111731	0.00157835	0.00343421	0.364118	0.780119	0.594439	n.s.	n.s.
sp|O00471|EXOC5_HUMAN	EXOC5	Exocyst complex component 5 OS=Homo sapiens OX=9606 GN=EXOC5 PE=1 SV=1	0.0529939	0.0323041	0.140118	-0.209918	0.0214022	-0.0206898	0.0871237	-0.262912	-0.0315917	0.107813	-0.242223	-0.0109019	-0.350036	-0.118715	0.231321	0.46813	0.656769	0.0658532	0.00891333	0.768085	0.775576	0.238827	0.00175562	0.66383	0.149055	0.00332624	0.880491	0.000120897	0.114299	0.00464928	0.54569	0.946161	0.104158	0.0396279	0.809928	0.83287	0.654372	0.00369016	0.771047	0.221469	0.0145951	0.904408	0.000312103	0.198737	0.00984331	n.s.	n.s.
sp|O00479|HMGN4_HUMAN	HMGN4	High mobility group nucleosome-binding domain-containing protein 4 OS=Homo sapiens OX=9606 GN=HMGN4 PE=1 SV=3	-0.296831	0.109537	-0.222999	0.028938	-0.460341	0.406368	0.0738319	0.325769	-0.16351	-0.332536	-0.080599	-0.569878	0.251937	-0.237342	-0.489279	0.0507871	0.449602	0.133147	0.840475	0.00451967	0.01033	0.60871	0.0338595	0.263758	0.0307401	0.576549	0.000819944	0.0925031	0.11142	0.00288481	0.0829227	0.895912	0.191508	0.903072	0.00894535	0.0228475	0.873759	0.0527082	0.411491	0.0580747	0.707159	0.00204807	0.127742	0.194797	0.0065005	n.s.	n.s.
sp|O00483|NDUA4_HUMAN	NDUFA4	Cytochrome c oxidase subunit NDUFA4 OS=Homo sapiens OX=9606 GN=NDUFA4 PE=1 SV=1	-0.205711	0.13843	-0.11047	-0.196527	-0.488779	0.344141	0.0952411	0.00918378	-0.283068	-0.2489	-0.334957	-0.627209	-0.0860573	-0.37831	-0.292252	0.111775	0.275107	0.380854	0.127531	0.00090811	0.011965	0.44866	0.94128	0.0336303	0.0582084	0.0140248	7.78654e-05	0.492949	0.00657425	0.0289015	0.163527	0.813433	0.463729	0.26379	0.0021418	0.0260206	0.788628	0.951955	0.0945489	0.0996836	0.0443966	0.000255671	0.556016	0.0207857	0.0490662	n.s.	n.s.
sp|O00487|PSDE_HUMAN	PSMD14	26S proteasome non-ATPase regulatory subunit 14 OS=Homo sapiens OX=9606 GN=PSMD14 PE=1 SV=1	-0.0500801	-0.0193846	-0.188076	0.17578	0.270575	0.0306955	-0.137996	0.22586	0.320655	-0.168692	0.195165	0.28996	0.363856	0.458652	0.0947952	0.467444	0.777106	0.0122438	0.0180003	0.0008389	0.654514	0.0558531	0.00363083	0.000164554	0.0224059	0.00977786	0.000444938	4.18621e-05	2.46961e-06	0.177105	0.545001	0.966615	0.0235087	0.0647687	0.00199588	0.730606	0.383919	0.00706984	0.00188185	0.0441139	0.0339786	0.00118886	0.000119639	4.05214e-05	0.240951	n.s.	n.s.
sp|O00499|BIN1_HUMAN	BIN1	Myc box-dependent-interacting protein 1 OS=Homo sapiens OX=9606 GN=BIN1 PE=1 SV=1	1.07133	0.102561	0.930003	0.166369	0.843933	-0.968765	-0.141324	-0.904957	-0.227393	0.827442	0.0638081	0.741372	-0.763634	-0.0860694	0.677564	5.26694e-08	0.402012	3.98792e-07	0.180902	1.49643e-06	2.24844e-07	0.252383	5.81765e-07	0.0733159	1.94346e-06	0.599848	7.92959e-06	5.47503e-06	0.480579	2.35127e-05	4.70157e-07	0.874398	2.64611e-06	0.336643	7.3295e-06	1.99462e-06	0.665372	2.7468e-06	0.16417	1.31396e-05	0.72569	3.41205e-05	1.90608e-05	0.598496	9.46142e-05	up	n.s.
sp|O00505|IMA4_HUMAN	KPNA3	Importin subunit alpha-4 OS=Homo sapiens OX=9606 GN=KPNA3 PE=1 SV=2	-0.0406383	-0.0229477	-0.0511175	0.0562829	0.20247	0.0176906	-0.0104791	0.0969212	0.243108	-0.0281698	0.0792306	0.225418	0.1074	0.253588	0.146187	0.708341	0.832474	0.638358	0.605057	0.0746499	0.87043	0.923009	0.376737	0.0356253	0.795187	0.468287	0.0494638	0.328556	0.0292158	0.188541	0.764404	0.975292	0.704178	0.740985	0.108571	0.905951	0.983246	0.441045	0.0980812	0.843466	0.61409	0.0771057	0.394501	0.0676907	0.253669	n.s.	n.s.
sp|O00506|STK25_HUMAN	STK25	Serine/threonine-protein kinase 25 OS=Homo sapiens OX=9606 GN=STK25 PE=1 SV=1	0.541654	0.167893	0.773583	0.222171	0.943407	-0.373761	0.231929	-0.319483	0.401753	0.60569	0.0542781	0.775514	-0.551412	0.169824	0.721236	0.000426015	0.19753	8.54134e-06	0.0936297	6.39496e-07	0.0081141	0.0811248	0.0203534	0.00499391	0.000139818	0.670351	8.28179e-06	0.000359073	0.192664	1.99529e-05	0.00126432	0.753835	3.98992e-05	0.211844	3.46773e-06	0.0186543	0.440218	0.0334156	0.0244766	0.000539715	0.782053	3.5343e-05	0.000836959	0.300248	8.2061e-05	n.s.	n.s.
sp|O00512|BCL9_HUMAN	BCL9	B-cell CLL/lymphoma 9 protein OS=Homo sapiens OX=9606 GN=BCL9 PE=1 SV=4	0.135879	-0.067337	0.0731621	0.166482	0.401035	-0.203216	-0.0627164	0.030604	0.265156	0.140499	0.233819	0.468372	0.0933204	0.327873	0.234552	0.216738	0.53369	0.499328	0.134235	0.00140105	0.0716802	0.561845	0.776315	0.0224943	0.202178	0.040981	0.000345209	0.39079	0.00638989	0.0404219	0.288697	0.920293	0.576994	0.273301	0.00316957	0.119739	0.850183	0.813778	0.071238	0.285055	0.101805	0.000944034	0.456468	0.020374	0.0658513	n.s.	n.s.
sp|O00522|KRIT1_HUMAN	KRIT1	Krev interaction trapped protein 1 OS=Homo sapiens OX=9606 GN=KRIT1 PE=1 SV=2	0.147285	-0.0908055	0.367781	0.109764	0.554978	-0.238091	0.220496	-0.0375211	0.407693	0.458587	0.200569	0.645783	-0.258017	0.187197	0.445214	0.330636	0.545273	0.0225775	0.465767	0.00143664	0.123537	0.15186	0.801794	0.0127784	0.00606861	0.190207	0.000368213	0.0969976	0.220037	0.00739198	0.408504	0.924669	0.0405104	0.63431	0.00323819	0.188809	0.556852	0.833907	0.0478977	0.0143246	0.321399	0.00100071	0.133465	0.333001	0.0148988	n.s.	n.s.
sp|O00533-2|NCHL1_HUMAN	CHL1	Isoform 2 of Neural cell adhesion molecule L1-like protein OS=Homo sapiens OX=9606 GN=CHL1	2.19492	0.365905	2.44304	-0.0147306	1.62024	-1.82901	0.248121	-2.20965	-0.574675	2.07713	-0.380635	1.25434	-2.45777	-0.822796	1.63497	4.89093e-10	0.0578995	8.72842e-11	0.935856	5.17433e-08	8.42093e-09	0.186277	4.39632e-10	0.00520859	1.17152e-09	0.0494121	1.8554e-06	7.91591e-11	0.000251731	4.5291e-08	7.31463e-09	0.578755	1.45805e-09	0.963863	3.81231e-07	1.11363e-07	0.603972	4.25697e-09	0.0252257	1.78477e-08	0.118081	9.52727e-06	8.32911e-10	0.00168707	3.78641e-07	up	n.s.
sp|O00534|VMA5A_HUMAN	VWA5A	von Willebrand factor A domain-containing protein 5A OS=Homo sapiens OX=9606 GN=VWA5A PE=2 SV=2	0.562203	-0.183711	0.764036	-0.0217779	0.734063	-0.745914	0.201833	-0.583981	0.171861	0.947747	0.161933	0.917775	-0.785813	-0.0299722	0.755841	1.59786e-06	0.0906406	7.63508e-10	0.839393	2.45005e-09	1.54628e-09	0.0635999	7.22899e-07	0.112983	5.69468e-13	0.13494	1.84146e-12	3.26153e-10	0.78033	1.05077e-09	9.46948e-06	0.637384	1.02262e-08	0.902589	2.47607e-08	2.50252e-08	0.400777	3.34136e-06	0.223074	1.79744e-11	0.249648	3.9529e-11	2.98607e-09	0.842921	1.37075e-08	n.s.	n.s.
sp|O00541|PESC_HUMAN	PES1	Pescadillo homolog OS=Homo sapiens OX=9606 GN=PES1 PE=1 SV=1	-0.424145	-0.104014	-0.372285	-0.00249131	-0.400063	0.320132	0.0518604	0.421654	0.0240827	-0.268271	0.101522	-0.296049	0.369794	-0.0277777	-0.397571	3.60857e-05	0.197011	0.000149911	0.974745	6.95019e-05	0.000652819	0.512514	3.85977e-05	0.7599	0.00286113	0.207452	0.00129679	0.000160706	0.724579	7.44232e-05	0.000146211	0.753458	0.000489394	0.986138	0.000220353	0.00209879	0.824916	0.000117354	0.840248	0.00749113	0.343528	0.00308271	0.000404632	0.803524	0.000257706	n.s.	n.s.
sp|O00560|SDCB1_HUMAN	SDCBP	Syntenin-1 OS=Homo sapiens OX=9606 GN=SDCBP PE=1 SV=1	-0.178896	0.142279	-0.262506	0.308707	0.0411862	0.321175	-0.0836106	0.487603	0.220082	-0.404786	0.166428	-0.101093	0.571214	0.303693	-0.267521	0.0796455	0.156734	0.0139221	0.00494104	0.673747	0.00371901	0.396442	8.38178e-05	0.0346871	0.000545333	0.101032	0.307488	1.36449e-05	0.00553684	0.0124628	0.122382	0.729764	0.0263717	0.0260168	0.727652	0.0094598	0.756939	0.00023729	0.096475	0.00179257	0.201324	0.375402	4.33797e-05	0.0182116	0.0236577	n.s.	n.s.
sp|O00562|PITM1_HUMAN	PITPNM1	Membrane-associated phosphatidylinositol transfer protein 1 OS=Homo sapiens OX=9606 GN=PITPNM1 PE=1 SV=4	2.96629	0.395646	2.99664	0.192948	2.89788	-2.57065	0.0303448	-2.77335	-0.0684089	2.60099	-0.202698	2.50224	-2.80369	-0.0987537	2.70494	6.79269e-15	0.0053774	5.70046e-15	0.139792	1.01485e-14	7.9015e-14	0.810702	2.15766e-14	0.590465	6.46765e-14	0.122016	1.25109e-13	1.79025e-14	0.439277	3.30997e-14	2.48761e-13	0.240009	2.03542e-13	0.280419	3.21931e-13	2.87524e-12	0.94787	4.41817e-13	0.71235	2.33859e-12	0.232231	3.18915e-12	3.29926e-13	0.56126	9.99995e-13	up	n.s.
sp|O00566|MPP10_HUMAN	MPHOSPH10	U3 small nucleolar ribonucleoprotein protein MPP10 OS=Homo sapiens OX=9606 GN=MPHOSPH10 PE=1 SV=2	-0.610041	-0.0673056	-0.657793	0.301796	-0.336171	0.542736	-0.0477512	0.911838	0.273871	-0.590487	0.369102	-0.268865	0.959589	0.321622	-0.637967	5.24492e-05	0.566922	2.20762e-05	0.0176362	0.00936026	0.000183336	0.683869	3.22125e-07	0.0290997	7.518e-05	0.00503782	0.0317815	1.56431e-07	0.0122626	3.15412e-05	0.000202051	0.92733	9.23965e-05	0.0637694	0.0172021	0.000696871	0.901379	1.63582e-06	0.0852535	0.000316277	0.0201407	0.0519383	7.69097e-07	0.0338257	0.000121117	down	n.s.
sp|O00567|NOP56_HUMAN	NOP56	Nucleolar protein 56 OS=Homo sapiens OX=9606 GN=NOP56 PE=1 SV=4	-0.237969	0.116693	-0.0208886	0.0440042	-0.358246	0.354661	0.21708	0.281973	-0.120277	-0.137581	-0.0726885	-0.474938	0.0648927	-0.337357	-0.40225	0.00424609	0.125637	0.776893	0.552113	0.000111601	0.000124124	0.00794781	0.00111404	0.115163	0.0745059	0.330184	4.08043e-06	0.383374	0.000208052	3.08817e-05	0.00941637	0.696243	0.825747	0.703125	0.000333287	0.000496929	0.174638	0.00243945	0.22605	0.122582	0.480596	1.88505e-05	0.449367	0.00145407	0.000118871	n.s.	n.s.
sp|O00571|DDX3X_HUMAN	DDX3X	ATP-dependent RNA helicase DDX3X OS=Homo sapiens OX=9606 GN=DDX3X PE=1 SV=3	0.0925304	0.0695089	0.020362	0.160604	0.0941114	-0.0230214	-0.0721684	0.0680738	0.00158108	-0.049147	0.0910953	0.0246025	0.140242	0.0737495	-0.0664928	0.0168236	0.0631692	0.568766	0.000240653	0.0152993	0.519921	0.0545902	0.0682851	0.96454	0.178308	0.0183315	0.492031	0.000863004	0.0500039	0.0743467	0.0314542	0.592587	0.641026	0.00275521	0.0266014	0.61294	0.380334	0.0987877	0.97831	0.256658	0.0548028	0.564156	0.00186473	0.102928	0.112575	n.s.	n.s.
sp|O00584|RNT2_HUMAN	RNASET2	Ribonuclease T2 OS=Homo sapiens OX=9606 GN=RNASET2 PE=1 SV=2	0.551025	0.11948	0.206096	0.121294	-0.286464	-0.431545	-0.344929	-0.429731	-0.837489	0.0866161	0.00181367	-0.405944	-0.0848024	-0.49256	-0.407758	0.0875763	0.699682	0.507583	0.695369	0.359843	0.174079	0.27277	0.175802	0.0133515	0.779531	0.995318	0.199705	0.784022	0.123682	0.197796	0.132782	0.955389	0.585113	0.807788	0.429047	0.251903	0.682626	0.226871	0.0493699	0.832423	0.997015	0.259635	0.821856	0.210695	0.264067	n.s.	n.s.
sp|O00625|PIR_HUMAN	PIR	Pirin OS=Homo sapiens OX=9606 GN=PIR PE=1 SV=1	0.515368	-0.061215	0.299239	0.504265	0.705051	-0.576583	-0.216128	-0.0111031	0.189683	0.360454	0.56548	0.766266	0.205025	0.405812	0.200786	0.00032252	0.603968	0.0189646	0.000397967	1.01602e-05	0.000102469	0.0788809	0.924763	0.119375	0.00613149	0.000125932	3.56807e-06	0.0941272	0.0025985	0.100593	0.000986381	0.930152	0.0347482	0.00407452	3.97363e-05	0.000420552	0.437876	0.940066	0.23161	0.014451	0.00109672	1.67961e-05	0.129734	0.0103288	0.147165	n.s.	n.s.
sp|O00629|IMA3_HUMAN	KPNA4	Importin subunit alpha-3 OS=Homo sapiens OX=9606 GN=KPNA4 PE=1 SV=1	0.0965995	0.0412456	-0.0701344	0.121132	0.286446	-0.055354	-0.166734	0.0245324	0.189847	-0.11138	0.0798864	0.245201	0.191266	0.356581	0.165314	0.228543	0.600971	0.377332	0.1355	0.00168003	0.484108	0.0453696	0.755139	0.0248572	0.167838	0.316206	0.00542553	0.023936	0.00022848	0.0470357	0.301958	0.930152	0.46003	0.2748	0.00372109	0.580011	0.352186	0.795374	0.0766992	0.244136	0.465953	0.0109276	0.037817	0.00156242	0.0753786	n.s.	n.s.
sp|O00743-3|PPP6_HUMAN	PPP6C	Isoform 3 of Serine/threonine-protein phosphatase 6 catalytic subunit OS=Homo sapiens OX=9606 GN=PPP6C	-0.0281048	-0.114042	-0.0238561	0.113672	0.0348382	-0.0859372	0.00424876	0.141777	0.0629431	0.0901859	0.227715	0.14888	0.137529	0.0586943	-0.0788343	0.689067	0.110615	0.73405	0.111733	0.620125	0.225584	0.951712	0.0494976	0.372417	0.203953	0.0024367	0.0396875	0.0563303	0.405199	0.265486	0.748838	0.67265	0.788276	0.239344	0.679247	0.31273	0.990638	0.074162	0.523769	0.28692	0.011364	0.06346	0.0822215	0.53176	0.340428	n.s.	n.s.
sp|O00746|NDKM_HUMAN	NME4	Nucleoside diphosphate kinase, mitochondrial OS=Homo sapiens OX=9606 GN=NME4 PE=1 SV=1	-0.198168	0.0626313	-0.162625	0.157179	-0.167817	0.260799	0.0355436	0.355347	0.0303514	-0.225256	0.0945475	-0.230448	0.319803	-0.00519222	-0.324996	0.0198301	0.429148	0.0502152	0.0575627	0.0440149	0.00347291	0.651668	0.000235052	0.699641	0.00944351	0.237891	0.00817211	0.000644301	0.947268	0.000555671	0.036299	0.883823	0.0824181	0.149141	0.0680176	0.00892121	0.891732	0.00060301	0.798119	0.0209843	0.379735	0.0157644	0.00142615	0.964154	0.00150588	n.s.	n.s.
sp|O00748-4|EST2_HUMAN	CES2	Isoform 3 of Cocaine esterase OS=Homo sapiens OX=9606 GN=CES2	-0.520136	-0.139072	-0.491796	-0.0283952	-0.362586	0.381064	0.0283402	0.491741	0.15755	-0.352724	0.110677	-0.223514	0.463401	0.12921	-0.334191	9.9665e-08	0.104199	3.38655e-07	0.736961	7.28119e-05	3.48379e-05	0.737451	3.39455e-07	0.0666279	0.000107289	0.193898	0.0104286	1.14097e-06	0.130475	0.000219646	8.30009e-07	0.664382	2.28963e-06	0.837038	0.000229319	0.000164759	0.922314	1.71317e-06	0.153817	0.000428893	0.325896	0.0195236	4.67265e-06	0.219703	0.000666053	n.s.	n.s.
sp|O00750|P3C2B_HUMAN	PIK3C2B	Phosphatidylinositol 4-phosphate 3-kinase C2 domain-containing subunit beta OS=Homo sapiens OX=9606 GN=PIK3C2B PE=1 SV=2	0.030813	0.0657772	0.230016	-0.0624786	0.127987	0.0349643	0.199203	-0.0932915	0.0971738	0.164239	-0.128256	0.0622095	-0.292495	-0.102029	0.190465	0.737929	0.475911	0.0151947	0.498211	0.168288	0.70423	0.0342398	0.313174	0.293664	0.0788066	0.167412	0.500055	0.00239481	0.270467	0.0425536	0.790213	0.908366	0.0284707	0.661207	0.22182	0.774108	0.31582	0.375401	0.442433	0.12893	0.293561	0.571291	0.00470317	0.391276	0.0687941	n.s.	n.s.
sp|O00754|MA2B1_HUMAN	MAN2B1	Lysosomal alpha-mannosidase OS=Homo sapiens OX=9606 GN=MAN2B1 PE=1 SV=3	-0.862273	-0.13531	-0.931216	0.301958	-0.521308	0.726963	-0.0689432	1.16423	0.340965	-0.795907	0.437268	-0.385998	1.23317	0.409908	-0.823266	6.66987e-09	0.123986	2.02941e-09	0.00207066	7.68449e-06	8.53244e-08	0.421536	5.71326e-11	0.000739337	2.24302e-08	6.08028e-05	0.000227008	2.22562e-11	0.00012227	1.34913e-08	7.42787e-08	0.692774	2.43572e-08	0.0136759	3.10314e-05	8.47754e-07	0.772091	6.62066e-10	0.00587151	2.4834e-07	0.000605168	0.000654654	2.60553e-10	0.000975087	1.28821e-07	down	n.s.
sp|O00762|UBE2C_HUMAN	UBE2C	Ubiquitin-conjugating enzyme E2 C OS=Homo sapiens OX=9606 GN=UBE2C PE=1 SV=1	-0.620434	-0.46097	-0.676334	0.113909	-0.395366	0.159464	-0.0558994	0.734343	0.225068	-0.215364	0.574879	0.0656036	0.790243	0.280967	-0.509275	0.00737321	0.037596	0.00406854	0.585602	0.07009	0.447152	0.788366	0.00218194	0.287201	0.307837	0.0118882	0.75283	0.00119399	0.187849	0.0232832	0.0152897	0.502597	0.00893296	0.727111	0.10254	0.545617	0.93996	0.00448881	0.435801	0.40318	0.0393495	0.797673	0.00249117	0.294999	0.040669	down	n.s.
sp|O00764|PDXK_HUMAN	PDXK	Pyridoxal kinase OS=Homo sapiens OX=9606 GN=PDXK PE=1 SV=1	0.101102	0.0321182	0.282845	0.0597742	0.424773	-0.0689841	0.181743	-0.0413281	0.323671	0.250727	0.027656	0.392655	-0.223071	0.141928	0.364999	0.266869	0.723222	0.00255343	0.510304	1.27968e-05	0.44761	0.0481154	0.648697	0.000628424	0.0070837	0.760375	4.66717e-05	0.0160053	0.12068	0.000136618	0.342535	0.95672	0.00595174	0.669342	4.90731e-05	0.545942	0.358855	0.701139	0.00521591	0.0164978	0.848442	0.000164098	0.0262227	0.206621	0.000439238	n.s.	n.s.
sp|O00767|ACOD_HUMAN	SCD	Acyl-CoA desaturase OS=Homo sapiens OX=9606 GN=SCD PE=1 SV=2	-0.56682	0.0765943	0.0619347	-0.0582285	-0.404192	0.643414	0.628755	0.508592	0.162628	-0.0146597	-0.134823	-0.480787	-0.120163	-0.466127	-0.345964	0.00122877	0.610276	0.679853	0.697956	0.0136416	0.000390897	0.000486321	0.00293859	0.285342	0.92201	0.373336	0.00444572	0.426444	0.00552395	0.0309685	0.003204	0.930152	0.740092	0.808972	0.0240337	0.00134287	0.0482442	0.0058475	0.433861	0.942466	0.523147	0.00915847	0.493173	0.0181902	0.0519936	n.s.	n.s.
sp|O14490|DLGP1_HUMAN	DLGAP1	Disks large-associated protein 1 OS=Homo sapiens OX=9606 GN=DLGAP1 PE=1 SV=1	0.382363	0.111094	0.488212	-0.671753	-0.485898	-0.271269	0.105849	-1.05412	-0.86826	0.377118	-0.782847	-0.596991	-1.15997	-0.974109	0.185856	0.00783501	0.39556	0.00126568	5.51436e-05	0.00131752	0.0478134	0.417804	1.72619e-07	2.45148e-06	0.00856256	9.13407e-06	0.000194053	4.30614e-08	5.22503e-07	0.1627	0.016107	0.874398	0.00318118	0.000849488	0.00300082	0.0849108	0.769408	9.32994e-07	5.78427e-05	0.0193122	0.000130457	0.000570862	2.4095e-07	1.08887e-05	0.224022	n.s.	n.s.
sp|O14495|PLPP3_HUMAN	PLPP3	Phospholipid phosphatase 3 OS=Homo sapiens OX=9606 GN=PLPP3 PE=1 SV=1	-0.0476777	0.123981	-0.0173764	-1.49471	-2.22429	0.171659	0.0303013	-1.44703	-2.17661	-0.141357	-1.61869	-2.34827	-1.47734	-2.20691	-0.729573	0.767475	0.445231	0.914091	2.56933e-08	5.00745e-11	0.294166	0.850831	4.15734e-08	7.12976e-11	0.385273	7.71234e-09	2.05692e-11	3.05815e-08	5.69144e-11	0.000233174	0.814222	0.893398	0.939245	9.34943e-07	7.36921e-10	0.390105	0.961984	2.55936e-07	5.28713e-09	0.48269	2.56166e-07	3.60276e-10	1.77013e-07	3.45725e-09	0.000701118	n.s.	n.s.
sp|O14497|ARI1A_HUMAN	ARID1A	AT-rich interactive domain-containing protein 1A OS=Homo sapiens OX=9606 GN=ARID1A PE=1 SV=3	-0.247633	-0.0945076	-0.343379	0.100088	-0.179454	0.153125	-0.0957465	0.347721	0.0681788	-0.248872	0.194596	-0.0849465	0.443467	0.163925	-0.279542	1.76333e-07	0.0383891	2.89606e-12	0.0284447	0.000111754	0.000906248	0.0359549	1.68782e-12	0.133924	1.54914e-07	3.01517e-05	0.0623675	6.41882e-18	0.000395443	5.56119e-09	1.36688e-06	0.506505	6.67144e-11	0.0902803	0.000333568	0.00278804	0.320962	2.5645e-11	0.2513	1.4183e-06	0.000349406	0.094361	1.84275e-16	0.00242013	6.00272e-08	n.s.	n.s.
sp|O14514|AGRB1_HUMAN	ADGRB1	Adhesion G protein-coupled receptor B1 OS=Homo sapiens OX=9606 GN=ADGRB1 PE=1 SV=2	0.40323	0.0223459	0.356996	-0.45947	-0.32506	-0.380884	-0.0462332	-0.8627	-0.72829	0.334651	-0.481816	-0.347406	-0.816466	-0.682057	0.134409	0.00308198	0.851678	0.00727352	0.00107255	0.0130219	0.00467539	0.699336	9.20511e-07	8.29453e-06	0.0109459	0.000705049	0.00867365	1.92215e-06	1.83949e-05	0.268965	0.00709688	0.977957	0.0149152	0.00838232	0.0230639	0.0115131	0.905208	4.15393e-06	0.000162755	0.0239136	0.00434046	0.0165863	7.40974e-06	0.000212192	0.344116	n.s.	n.s.
sp|O14525|ASTN1_HUMAN	ASTN1	Astrotactin-1 OS=Homo sapiens OX=9606 GN=ASTN1 PE=2 SV=3	1.18359	0.0316486	1.44952	-0.0668105	0.452385	-1.15194	0.265936	-1.2504	-0.731202	1.41788	-0.0984591	0.420737	-1.51633	-0.997138	0.519196	5.54566e-06	0.86635	3.74054e-07	0.722757	0.0253929	7.78686e-06	0.168743	2.74392e-06	0.000973142	5.08143e-07	0.601858	0.0359267	1.98391e-07	4.32502e-05	0.0119253	2.85606e-05	0.978788	2.50524e-06	0.82698	0.0418089	4.45309e-05	0.585003	1.09853e-05	0.00718841	3.99865e-06	0.72617	0.0579572	9.48456e-07	0.000430992	0.0228042	up	n.s.
sp|O14530|TXND9_HUMAN	TXNDC9	Thioredoxin domain-containing protein 9 OS=Homo sapiens OX=9606 GN=TXNDC9 PE=1 SV=2	0.169597	0.12499	-0.014913	0.34407	0.344019	-0.0446068	-0.18451	0.174473	0.174422	-0.139903	0.21908	0.219029	0.358983	0.358932	-5.06841e-05	0.212906	0.353764	0.910817	0.0174491	0.0174632	0.737965	0.177085	0.200613	0.200738	0.300776	0.112656	0.112734	0.0137299	0.0137412	0.999696	0.284189	0.861512	0.936723	0.0634947	0.029828	0.803754	0.593082	0.254181	0.339418	0.395837	0.218745	0.157233	0.0228352	0.037139	0.999696	n.s.	n.s.
sp|O14531|DPYL4_HUMAN	DPYSL4	Dihydropyrimidinase-related protein 4 OS=Homo sapiens OX=9606 GN=DPYSL4 PE=1 SV=2	0.464986	0.0835167	0.413728	0.0865025	0.634964	-0.381469	-0.0512582	-0.378484	0.169977	0.330211	0.00298584	0.551447	-0.327225	0.221236	0.548461	2.54941e-09	0.0650094	1.5274e-08	0.0568057	1.70786e-11	5.1166e-08	0.243155	5.74211e-08	0.000854788	4.03727e-07	0.944718	1.70575e-10	4.57992e-07	6.1798e-05	1.86178e-10	3.18704e-08	0.600881	1.50449e-07	0.147581	2.78625e-10	5.41318e-07	0.656495	3.45312e-07	0.00660465	3.23491e-06	0.971528	2.44106e-09	2.03145e-06	0.000575639	2.77953e-09	n.s.	n.s.
sp|O14548|COX7R_HUMAN	COX7A2L	Cytochrome c oxidase subunit 7A-related protein, mitochondrial OS=Homo sapiens OX=9606 GN=COX7A2L PE=1 SV=2	0.442785	0.0423682	0.641675	-0.0723123	0.578371	-0.400417	0.19889	-0.515097	0.135586	0.599307	-0.114681	0.536003	-0.713987	-0.0633042	0.650683	0.000160819	0.698484	2.81851e-07	0.509111	2.27404e-06	0.000554311	0.0732307	1.73791e-05	0.218172	1.14539e-06	0.296617	8.94204e-06	2.50231e-08	0.563086	2.08782e-07	0.000533853	0.955389	1.94001e-06	0.668195	1.05567e-05	0.00182734	0.427822	5.72919e-05	0.361299	8.2413e-06	0.445238	3.78776e-05	1.48759e-07	0.6725	1.43805e-06	n.s.	n.s.
sp|O14561|ACPM_HUMAN	NDUFAB1	Acyl carrier protein, mitochondrial OS=Homo sapiens OX=9606 GN=NDUFAB1 PE=1 SV=3	-0.44686	-0.0939035	-0.946755	-0.140382	-1.14959	0.352957	-0.499895	0.306479	-0.702734	-0.852852	-0.0464783	-1.05569	0.806373	-0.202839	-1.00921	0.035858	0.639032	0.000145552	0.484865	1.65574e-05	0.0899254	0.0206611	0.137011	0.00222476	0.000412337	0.81598	4.46202e-05	0.000693949	0.316472	7.36067e-05	0.0609512	0.938448	0.000477621	0.650549	6.17121e-05	0.144554	0.254726	0.182033	0.0132741	0.00139802	0.886085	0.000158249	0.00152423	0.440208	0.000255343	n.s.	n.s.
sp|O14562|UBFD1_HUMAN	UBFD1	Ubiquitin domain-containing protein UBFD1 OS=Homo sapiens OX=9606 GN=UBFD1 PE=1 SV=2	-0.299946	-0.168408	-0.528532	0.325384	0.0110656	0.131538	-0.228585	0.625331	0.311012	-0.360123	0.493793	0.179474	0.853916	0.539597	-0.314319	0.0871822	0.323025	0.00514168	0.0653861	0.947491	0.437683	0.184791	0.00141873	0.0770162	0.0435166	0.00811088	0.293154	6.9687e-05	0.00444248	0.0741888	0.13236	0.841376	0.0109729	0.162767	0.958525	0.53647	0.602683	0.00303906	0.170055	0.0777266	0.0293275	0.361067	0.000188059	0.0155066	0.112395	n.s.	n.s.
sp|O14576|DC1I1_HUMAN	DYNC1I1	Cytoplasmic dynein 1 intermediate chain 1 OS=Homo sapiens OX=9606 GN=DYNC1I1 PE=1 SV=2	1.20689	0.322051	1.26593	0.356714	1.11682	-0.884839	0.0590391	-0.850176	-0.0900746	0.943878	0.0346634	0.794765	-0.909215	-0.149114	0.760101	1.41045e-12	0.00703664	3.84998e-13	0.00315173	1.09524e-11	3.14431e-09	0.602803	7.65709e-09	0.428442	7.08e-10	0.759666	3.24229e-08	1.69232e-09	0.193362	8.08849e-08	3.73052e-11	0.269124	1.0278e-11	0.0186203	1.8724e-10	4.6902e-08	0.871096	5.56552e-08	0.574813	1.12983e-08	0.847816	2.71061e-07	1.31541e-08	0.301008	6.30085e-07	up	n.s.
sp|O14578-4|CTRO_HUMAN	CIT	Isoform 4 of Citron Rho-interacting kinase OS=Homo sapiens OX=9606 GN=CIT	-0.443881	-0.13872	-0.145713	-0.426319	-0.628562	0.305161	0.298168	0.0175623	-0.184681	-0.00699229	-0.287598	-0.489842	-0.280606	-0.48285	-0.202244	0.0085825	0.368221	0.345147	0.0110328	0.000574252	0.0575019	0.0628772	0.908255	0.235034	0.963399	0.0718605	0.00441094	0.0784141	0.00488412	0.195207	0.017449	0.866553	0.427542	0.0458071	0.00141886	0.0990676	0.399574	0.925898	0.381967	0.973485	0.155921	0.00909258	0.110394	0.0166289	0.261038	n.s.	n.s.
sp|O14579|COPE_HUMAN	COPE	Coatomer subunit epsilon OS=Homo sapiens OX=9606 GN=COPE PE=1 SV=3	0.0830031	-0.0135931	-0.112966	0.210137	0.122404	-0.0965962	-0.195969	0.127134	0.0394008	-0.0993733	0.22373	0.135997	0.323103	0.23537	-0.0877332	0.426067	0.895367	0.282347	0.0541256	0.245403	0.355829	0.070634	0.228327	0.703568	0.342509	0.0416562	0.198828	0.00536167	0.0331377	0.400679	0.504168	0.98277	0.36255	0.143015	0.307629	0.454268	0.42299	0.28506	0.800911	0.439128	0.102978	0.25873	0.00971186	0.0749074	0.483082	n.s.	n.s.
sp|O14593|RFXK_HUMAN	RFXANK	DNA-binding protein RFXANK OS=Homo sapiens OX=9606 GN=RFXANK PE=1 SV=2	-1.00707	-0.174733	-1.11329	0.393033	-0.732753	0.832335	-0.106227	1.4001	0.274315	-0.938562	0.567766	-0.55802	1.50633	0.380542	-1.12579	3.8258e-07	0.19251	9.19382e-08	0.00702235	2.30663e-05	4.85517e-06	0.421104	2.9281e-09	0.0477399	1.00581e-06	0.000355304	0.000419449	9.31362e-10	0.00865902	7.81866e-08	2.68182e-06	0.749169	7.26477e-07	0.0333766	8.25242e-05	2.95081e-05	0.772088	2.36944e-08	0.121586	7.33872e-06	0.00256467	0.00112762	7.67802e-09	0.0257699	6.10732e-07	down	n.s.
sp|O14594|NCAN_HUMAN	NCAN	Neurocan core protein OS=Homo sapiens OX=9606 GN=NCAN PE=1 SV=3	0.125134	0.111225	0.173102	-1.86428	-1.59853	-0.013909	0.0479683	-1.98941	-1.72366	0.0618773	-1.9755	-1.70975	-2.03738	-1.77163	0.265749	0.427024	0.479335	0.275836	5.59535e-10	6.30017e-09	0.928999	0.758914	1.96214e-10	1.94492e-09	0.692448	2.19866e-10	2.20925e-09	1.33167e-10	1.2607e-09	0.108565	0.505089	0.908641	0.355481	3.16497e-08	5.76506e-08	0.94927	0.929417	2.04184e-09	1.0782e-07	0.761618	1.05703e-08	2.44473e-08	1.3513e-09	5.66818e-08	0.157376	n.s.	n.s.
sp|O14602|IF1AY_HUMAN	EIF1AY	Eukaryotic translation initiation factor 1A, Y-chromosomal OS=Homo sapiens OX=9606 GN=EIF1AY PE=1 SV=4	0.278457	0.00618199	-0.0977407	0.502671	0.621528	-0.272275	-0.376198	0.224214	0.343071	-0.103923	0.496489	0.615346	0.600412	0.719268	0.118857	0.0523221	0.963686	0.474883	0.00148311	0.000210037	0.0572199	0.0117044	0.111528	0.0197334	0.447835	0.00164267	0.000232272	0.000296382	4.39233e-05	0.386535	0.0850644	0.993954	0.553336	0.0105255	0.000580219	0.098671	0.199043	0.152139	0.0654403	0.545676	0.00840912	0.000668485	0.000704047	0.00043542	0.4689	n.s.	n.s.
sp|O14617-5|AP3D1_HUMAN	AP3D1	Isoform 5 of AP-3 complex subunit delta-1 OS=Homo sapiens OX=9606 GN=AP3D1	0.147936	0.0180638	0.295334	-0.215837	0.144429	-0.129873	0.147397	-0.363773	-0.00350773	0.27727	-0.2339	0.126365	-0.51117	-0.150905	0.360265	0.0315568	0.778923	0.000202132	0.00320592	0.035287	0.0555285	0.0321051	2.04289e-05	0.956479	0.000376952	0.00170852	0.061772	2.42562e-07	0.0286899	2.29015e-05	0.0545984	0.966968	0.000635541	0.0187449	0.0559847	0.0963652	0.310925	6.64638e-05	0.972152	0.00129341	0.0087061	0.0936337	1.14337e-06	0.0668078	9.23499e-05	n.s.	n.s.
sp|O14618|CCS_HUMAN	CCS	Copper chaperone for superoxide dismutase OS=Homo sapiens OX=9606 GN=CCS PE=1 SV=1	-0.439667	-0.0179433	-0.387234	0.136137	-0.33172	0.421724	0.0524338	0.575804	0.107947	-0.36929	0.15408	-0.313777	0.523371	0.0555134	-0.467857	0.00055732	0.877618	0.0019693	0.247213	0.00698048	0.000863774	0.653143	1.74497e-05	0.357133	0.00299117	0.191505	0.0103093	6.77124e-05	0.63428	0.000276917	0.00159438	0.981785	0.00474308	0.414294	0.0132069	0.00267032	0.892467	5.74583e-05	0.509171	0.00779717	0.323116	0.0193321	0.000183213	0.729601	0.000815892	n.s.	n.s.
sp|O14639-6|ABLM1_HUMAN	ABLIM1	Isoform 6 of Actin-binding LIM protein 1 OS=Homo sapiens OX=9606 GN=ABLIM1	1.58073	0.221204	1.49738	0.167798	1.62772	-1.35953	-0.0833519	-1.41294	0.0469834	1.27618	-0.053406	1.40651	-1.32958	0.130335	1.45992	2.06643e-29	0.0187156	7.27573e-28	0.0725446	2.90453e-30	3.30085e-25	0.368998	2.9837e-26	0.612018	1.52841e-23	0.564343	3.97481e-26	1.2941e-24	0.16152	3.72981e-27	4.7222e-27	0.391657	1.22254e-25	0.176285	5.52828e-28	5.38794e-23	0.743817	2.7944e-24	0.730481	2.12972e-21	0.696679	5.97267e-24	8.90745e-23	0.261416	6.65538e-25	up	n.s.
sp|O14641|DVL2_HUMAN	DVL2	Segment polarity protein dishevelled homolog DVL-2 OS=Homo sapiens OX=9606 GN=DVL2 PE=1 SV=1	-0.0158623	0.0928502	0.0198567	0.221789	0.125803	0.108712	0.035719	0.237652	0.141666	-0.0729935	0.128939	0.0329531	0.201933	0.105947	-0.095986	0.888372	0.415639	0.860544	0.0621178	0.273801	0.342233	0.752223	0.0471271	0.219894	0.520708	0.262426	0.770802	0.0868356	0.354345	0.400372	0.913172	0.875535	0.895335	0.156818	0.338359	0.440355	0.926943	0.0708333	0.363203	0.614588	0.407513	0.812644	0.120645	0.480026	0.482814	n.s.	n.s.
sp|O14646|CHD1_HUMAN	CHD1	Chromodomain-helicase-DNA-binding protein 1 OS=Homo sapiens OX=9606 GN=CHD1 PE=1 SV=2	-0.621053	-0.19952	-0.399789	-0.295787	-0.248403	0.421533	0.221264	0.325265	0.37265	-0.200269	-0.0962671	-0.0488831	0.104002	0.151386	0.047384	0.00169792	0.251042	0.0288957	0.0958005	0.157132	0.0221506	0.204964	0.0691797	0.0400053	0.249334	0.574155	0.774638	0.544093	0.38001	0.781356	0.00425448	0.794037	0.0503295	0.214715	0.208648	0.0441083	0.621858	0.0999807	0.10682	0.338267	0.705408	0.815634	0.605808	0.505558	0.823466	down	n.s.
sp|O14647|CHD2_HUMAN	CHD2	Chromodomain-helicase-DNA-binding protein 2 OS=Homo sapiens OX=9606 GN=CHD2 PE=1 SV=2	-0.145545	-0.0903596	-0.109257	-0.117383	-0.0848979	0.0551858	0.0362885	0.0281622	0.0606475	-0.0188973	-0.0270235	0.0054617	-0.00812624	0.024359	0.0324852	0.169806	0.386197	0.297114	0.26376	0.414969	0.594158	0.725453	0.785059	0.558509	0.854708	0.793533	0.957774	0.937212	0.813461	0.753152	0.234324	0.872672	0.378212	0.432136	0.485448	0.67875	0.918787	0.821286	0.686992	0.891699	0.872153	0.964701	0.947998	0.869011	0.799498	n.s.	n.s.
sp|O14653-2|GOSR2_HUMAN	GOSR2	Isoform B of Golgi SNAP receptor complex member 2 OS=Homo sapiens OX=9606 GN=GOSR2	-0.25772	0.0387143	-0.121783	0.166891	0.0227694	0.296434	0.135937	0.42461	0.280489	-0.160497	0.128176	-0.0159449	0.288673	0.144552	-0.144121	0.0723341	0.777409	0.378662	0.232083	0.867849	0.0414948	0.327069	0.00563823	0.0523517	0.249745	0.354715	0.907222	0.0464917	0.298201	0.2996	0.112545	0.966615	0.461356	0.397092	0.89448	0.0751378	0.715644	0.0105611	0.130139	0.338681	0.505106	0.925538	0.0692406	0.420946	0.378143	n.s.	n.s.
sp|O14656|TOR1A_HUMAN	TOR1A	Torsin-1A OS=Homo sapiens OX=9606 GN=TOR1A PE=1 SV=1	-0.217866	-0.0152375	-0.210324	0.117655	0.0171573	0.202628	0.00754151	0.335521	0.235023	-0.195087	0.132892	0.0323948	0.327979	0.227481	-0.100498	0.0902907	0.901696	0.101085	0.34631	0.889392	0.113233	0.951245	0.0130466	0.0694172	0.126328	0.28911	0.793014	0.0148794	0.0779983	0.419556	0.136247	0.986275	0.150724	0.521336	0.911583	0.175216	0.990638	0.0224775	0.158296	0.192713	0.437417	0.831007	0.0245636	0.146407	0.500975	n.s.	n.s.
sp|O14657|TOR1B_HUMAN	TOR1B	Torsin-1B OS=Homo sapiens OX=9606 GN=TOR1B PE=1 SV=2	-0.0905627	-0.0975264	0.0408666	-0.312264	0.108663	-0.00696364	0.131429	-0.221702	0.199225	0.138393	-0.214738	0.206189	-0.353131	0.0677961	0.420927	0.508973	0.477386	0.764542	0.0322128	0.429369	0.959244	0.341127	0.116524	0.15568	0.316836	0.12765	0.142522	0.0171967	0.620054	0.00582926	0.585299	0.90838	0.81459	0.0985709	0.499191	0.97166	0.724337	0.157974	0.281547	0.412774	0.239259	0.19289	0.0280298	0.718156	0.0120427	n.s.	n.s.
sp|O14662|STX16_HUMAN	STX16	Syntaxin-16 OS=Homo sapiens OX=9606 GN=STX16 PE=1 SV=3	-0.0246508	-0.0614085	0.170516	-0.1547	0.013413	-0.0367577	0.195167	-0.130049	0.0380639	0.231924	-0.093291	0.0748216	-0.325215	-0.157103	0.168113	0.892875	0.737612	0.357364	0.402698	0.941576	0.8409	0.29392	0.480474	0.835333	0.215218	0.611535	0.683366	0.0885194	0.395577	0.364019	0.915634	0.959047	0.4401	0.576595	0.954278	0.883159	0.699323	0.54513	0.891911	0.299888	0.734588	0.738739	0.122775	0.522133	0.445467	n.s.	n.s.
sp|O14672|ADA10_HUMAN	ADAM10	Disintegrin and metalloproteinase domain-containing protein 10 OS=Homo sapiens OX=9606 GN=ADAM10 PE=1 SV=1	-0.267468	-0.0243644	0.0233678	-0.583387	-0.855787	0.243104	0.290836	-0.315919	-0.588319	0.0477322	-0.559023	-0.831422	-0.606755	-0.879155	-0.2724	0.0332292	0.835821	0.842439	8.98055e-05	8.20407e-07	0.0504649	0.0219891	0.0139641	8.19873e-05	0.68526	0.000141207	1.21185e-06	5.84271e-05	5.67506e-07	0.030484	0.0570942	0.975644	0.88083	0.00126995	4.30959e-06	0.0887368	0.261717	0.0238853	0.00109143	0.755333	0.00120585	6.57136e-06	0.000160632	1.16984e-05	0.0513098	n.s.	n.s.
sp|O14682|ENC1_HUMAN	ENC1	Ectoderm-neural cortex protein 1 OS=Homo sapiens OX=9606 GN=ENC1 PE=1 SV=2	0.30526	0.214786	0.223635	0.225184	0.25727	-0.0904731	-0.0816243	-0.0800752	-0.0479891	0.00884877	0.0103979	0.042484	0.00154911	0.0336352	0.0320861	0.118566	0.263765	0.245292	0.242162	0.18401	0.632816	0.666248	0.672179	0.79948	0.962608	0.956069	0.822038	0.993451	0.858625	0.865067	0.17192	0.802347	0.321632	0.408223	0.23994	0.712791	0.8978	0.722785	0.866395	0.973341	0.975187	0.855758	0.993799	0.900578	0.892298	n.s.	n.s.
sp|O14686-3|KMT2D_HUMAN	KMT2D	Isoform 3 of Histone-lysine N-methyltransferase 2D OS=Homo sapiens OX=9606 GN=KMT2D	-1.30844	-0.259623	-1.08211	-0.233109	-1.02526	1.04882	0.226325	1.07533	0.283176	-0.822491	0.0265144	-0.765641	0.849006	0.0568508	-0.792155	9.83359e-06	0.242111	8.82632e-05	0.291786	0.000156184	0.000123197	0.305619	9.44494e-05	0.203649	0.00124503	0.903032	0.00223748	0.000947128	0.794074	0.0017025	4.74487e-05	0.786001	0.000308786	0.463176	0.000446129	0.00049426	0.70346	0.000264116	0.343424	0.00365325	0.94453	0.0049809	0.00201976	0.853569	0.00406577	down	n.s.
sp|O14727|APAF_HUMAN	APAF1	Apoptotic protease-activating factor 1 OS=Homo sapiens OX=9606 GN=APAF1 PE=1 SV=2	0.121262	-0.12969	0.133633	0.0587259	0.392857	-0.250952	0.0123717	-0.0625357	0.271596	0.263323	0.188416	0.522547	-0.0749074	0.259224	0.334131	0.16143	0.134555	0.123254	0.49579	1.58826e-05	0.00443095	0.885754	0.468338	0.00215641	0.00289077	0.0308888	3.14084e-08	0.385355	0.00333524	0.00019602	0.224501	0.707626	0.178537	0.658708	5.95857e-05	0.0110349	0.972389	0.533842	0.0129612	0.00755141	0.0818876	2.63738e-07	0.451134	0.0124228	0.000603381	n.s.	n.s.
sp|O14730|RIOK3_HUMAN	RIOK3	Serine/threonine-protein kinase RIO3 OS=Homo sapiens OX=9606 GN=RIOK3 PE=1 SV=2	-0.566162	-0.177001	-0.667951	-0.0293615	-0.411303	0.389161	-0.101789	0.5368	0.154859	-0.49095	0.147639	-0.234302	0.63859	0.256648	-0.381942	1.11036e-05	0.0755193	1.33708e-06	0.757807	0.000367273	0.000617696	0.292162	2.10511e-05	0.116192	5.85591e-05	0.132996	0.0225165	2.42228e-06	0.0136602	0.000732175	5.30391e-05	0.625278	7.82657e-06	0.850725	0.000951078	0.00200164	0.699206	6.82935e-05	0.227444	0.000254511	0.24699	0.0384592	9.17672e-06	0.0369842	0.00191952	n.s.	n.s.
sp|O14733-2|MP2K7_HUMAN	MAP2K7	Isoform 2 of Dual specificity mitogen-activated protein kinase kinase 7 OS=Homo sapiens OX=9606 GN=MAP2K7	0.349373	0.0414582	0.577171	-0.161936	0.255205	-0.307915	0.227798	-0.511309	-0.094168	0.535713	-0.203394	0.213747	-0.739107	-0.321966	0.417141	0.0351533	0.789781	0.00144004	0.30462	0.113264	0.0598748	0.154541	0.00372061	0.546518	0.00261959	0.201073	0.180119	0.000141297	0.0501257	0.0140755	0.0600547	0.968435	0.00357848	0.47575	0.156633	0.102445	0.561548	0.00722741	0.676483	0.00694143	0.336083	0.237086	0.000359569	0.103104	0.0262136	n.s.	n.s.
sp|O14734|ACOT8_HUMAN	ACOT8	Acyl-coenzyme A thioesterase 8 OS=Homo sapiens OX=9606 GN=ACOT8 PE=1 SV=1	0.00803023	0.17616	0.28333	0.131307	0.0216932	0.16813	0.275299	0.123277	0.013663	0.107169	-0.0448534	-0.154467	-0.152023	-0.261636	-0.109614	0.961671	0.299309	0.102893	0.436004	0.896728	0.321221	0.112285	0.464124	0.934837	0.523724	0.78858	0.361069	0.36854	0.129951	0.514412	0.971019	0.83292	0.152921	0.608424	0.917784	0.418885	0.495994	0.530096	0.959284	0.616915	0.868921	0.431951	0.433759	0.219078	0.592674	n.s.	n.s.
sp|O14735|CDIPT_HUMAN	CDIPT	CDP-diacylglycerol--inositol 3-phosphatidyltransferase OS=Homo sapiens OX=9606 GN=CDIPT PE=1 SV=1	0.225036	0.0781138	0.147479	-1.56152	-1.97011	-0.146923	-0.077557	-1.78655	-2.19514	0.0693656	-1.63963	-2.04822	-1.709	-2.11759	-0.408589	0.154717	0.612242	0.343072	6.44034e-09	1.65451e-10	0.344851	0.614761	7.90041e-10	2.84335e-11	0.652378	3.03353e-09	8.81595e-11	1.58954e-09	5.12471e-11	0.014819	0.216589	0.930152	0.425341	2.68567e-07	2.20216e-09	0.443325	0.876498	7.18711e-09	2.35298e-09	0.728363	1.09687e-07	1.34957e-09	1.24228e-08	3.28788e-09	0.0274195	n.s.	n.s.
sp|O14737|PDCD5_HUMAN	PDCD5	Programmed cell death protein 5 OS=Homo sapiens OX=9606 GN=PDCD5 PE=1 SV=3	-0.138091	-0.0925815	-0.496413	0.46356	0.192282	0.04551	-0.358322	0.601652	0.330373	-0.403832	0.556142	0.284863	0.959974	0.688695	-0.271279	0.431423	0.596069	0.00977306	0.0147028	0.277221	0.793812	0.0513955	0.00256002	0.0702717	0.0302938	0.00458871	0.114329	2.74733e-05	0.000833248	0.13141	0.50966	0.930152	0.0192397	0.0565711	0.341665	0.847514	0.371204	0.00517347	0.15967	0.0573289	0.0188464	0.159224	8.20037e-05	0.00434904	0.186145	n.s.	n.s.
sp|O14744|ANM5_HUMAN	PRMT5	Protein arginine N-methyltransferase 5 OS=Homo sapiens OX=9606 GN=PRMT5 PE=1 SV=4	0.0189777	-0.0287817	-0.0103139	0.00725827	0.238385	-0.0477594	-0.0292916	-0.0117194	0.219407	0.0184678	0.03604	0.267166	0.0175722	0.248699	0.231126	0.759328	0.642777	0.867638	0.906616	0.00105582	0.443961	0.636938	0.84982	0.00210165	0.765586	0.562069	0.000372825	0.776618	0.00072644	0.00137394	0.807078	0.941103	0.901075	0.945163	0.00245369	0.542883	0.887087	0.876674	0.0127123	0.821215	0.694966	0.00101228	0.815592	0.00389971	0.0033455	n.s.	n.s.
sp|O14745|NHRF1_HUMAN	SLC9A3R1	Na(+)/H(+) exchange regulatory cofactor NHE-RF1 OS=Homo sapiens OX=9606 GN=SLC9A3R1 PE=1 SV=4	0.0284258	-0.0560631	0.0331234	-0.0354054	0.0831465	-0.084489	0.00469759	-0.0638312	0.0547207	0.0891866	0.0206578	0.13921	-0.0685288	0.0500231	0.118552	0.664641	0.393175	0.613507	0.58932	0.206344	0.199169	0.942862	0.331213	0.404565	0.175517	0.752675	0.0356274	0.297033	0.445967	0.0727145	0.727412	0.87422	0.681699	0.729955	0.265247	0.283095	0.990638	0.394541	0.553176	0.25315	0.842813	0.0574993	0.360439	0.567522	0.110367	n.s.	n.s.
sp|O14773|TPP1_HUMAN	TPP1	Tripeptidyl-peptidase 1 OS=Homo sapiens OX=9606 GN=TPP1 PE=1 SV=2	-0.164392	0.037135	-0.30282	-0.0681806	0.0351615	0.201527	-0.138429	0.096211	0.199553	-0.339955	-0.105316	-0.00197355	0.23464	0.337982	0.103342	0.14195	0.732531	0.0111854	0.531973	0.7462	0.0760443	0.212185	0.380425	0.0787122	0.00527827	0.338041	0.985484	0.0418326	0.00549523	0.346938	0.201131	0.958093	0.0217281	0.685081	0.792266	0.125815	0.628104	0.444634	0.172798	0.0126978	0.488919	0.987733	0.0628589	0.0181212	0.428143	n.s.	n.s.
sp|O14775|GNB5_HUMAN	GNB5	Guanine nucleotide-binding protein subunit beta-5 OS=Homo sapiens OX=9606 GN=GNB5 PE=1 SV=2	0.796599	0.0771529	0.863997	-0.409757	0.409171	-0.719446	0.0673979	-1.20636	-0.387428	0.786844	-0.486909	0.332018	-1.27375	-0.454826	0.818928	2.37784e-09	0.488289	2.56578e-10	0.000511615	0.000520118	3.06325e-08	0.544685	4.97798e-15	0.000951591	3.28491e-09	5.33687e-05	0.00410151	6.6857e-16	0.00013936	1.13558e-09	2.99881e-08	0.911632	3.83726e-09	0.00486068	0.0013003	3.44495e-07	0.839862	1.11526e-13	0.00711202	4.48563e-08	0.000547884	0.00851932	1.49201e-14	0.00107725	1.4604e-08	up	n.s.
sp|O14776|TCRG1_HUMAN	TCERG1	Transcription elongation regulator 1 OS=Homo sapiens OX=9606 GN=TCERG1 PE=1 SV=2	-0.403281	-0.0932395	-0.556316	0.219033	-0.351831	0.310042	-0.153034	0.622314	0.0514504	-0.463076	0.312272	-0.258591	0.775349	0.204485	-0.570864	5.4244e-16	0.0283971	5.38064e-24	9.27075e-07	2.78627e-13	3.99984e-11	0.000415951	2.68491e-27	0.222722	3.72402e-19	3.0799e-11	1.39694e-08	1.87881e-34	3.96603e-06	9.83669e-25	2.29552e-14	0.459673	5.58902e-22	2.28292e-05	6.65674e-12	9.52128e-10	0.046087	3.13039e-25	0.366813	2.69308e-17	1.83286e-09	1.27421e-07	3.83343e-32	5.99101e-05	1.14628e-22	n.s.	n.s.
sp|O14786|NRP1_HUMAN	NRP1	Neuropilin-1 OS=Homo sapiens OX=9606 GN=NRP1 PE=1 SV=3	1.31541	0.102969	1.37121	-0.224538	0.824307	-1.21244	0.0557969	-1.53995	-0.491107	1.26824	-0.327508	0.721337	-1.59575	-0.546904	1.04885	1.19833e-11	0.247442	6.01563e-12	0.0179423	1.9902e-08	4.58046e-11	0.525231	8.616e-13	2.19824e-05	2.18939e-11	0.00132937	1.41084e-07	4.72515e-13	5.92227e-06	4.76037e-10	2.66384e-10	0.78974	1.27286e-10	0.0646716	1.63511e-07	1.06809e-09	0.831234	1.3788e-11	0.00037136	5.08455e-10	0.00716481	9.931e-07	7.21785e-12	8.26801e-05	6.66219e-09	up	n.s.
sp|O14795-2|UN13B_HUMAN	UNC13B	Isoform 2 of Protein unc-13 homolog B OS=Homo sapiens OX=9606 GN=UNC13B	-0.249638	0.199063	-0.215347	-0.0404726	-0.0385285	0.448702	0.0342911	0.209166	0.21111	-0.41441	-0.239536	-0.237592	0.174875	0.176819	0.00194409	0.0350888	0.0857637	0.0648674	0.715816	0.728869	0.000689039	0.757611	0.072196	0.0698153	0.00137823	0.0421951	0.043706	0.12762	0.123709	0.986021	0.0600007	0.636506	0.102713	0.822332	0.777333	0.00220161	0.929417	0.103893	0.159076	0.00398071	0.104085	0.0692072	0.170549	0.210695	0.988618	n.s.	n.s.
sp|O14802|RPC1_HUMAN	POLR3A	DNA-directed RNA polymerase III subunit RPC1 OS=Homo sapiens OX=9606 GN=POLR3A PE=1 SV=2	-0.166926	-0.0406603	-0.233684	0.00613542	-0.0713514	0.126265	-0.0667582	0.173061	0.0955743	-0.193024	0.0467957	-0.0306911	0.239819	0.162333	-0.0774868	0.0335583	0.598999	0.0033828	0.936694	0.357142	0.105462	0.388754	0.0277504	0.218539	0.0145101	0.545187	0.691304	0.00267542	0.0385765	0.317576	0.0575973	0.930152	0.00759967	0.964378	0.426807	0.165477	0.753375	0.0441611	0.361769	0.0303648	0.679758	0.745767	0.00518063	0.0840091	0.397492	n.s.	n.s.
sp|O14807|RASM_HUMAN	MRAS	Ras-related protein M-Ras OS=Homo sapiens OX=9606 GN=MRAS PE=1 SV=2	0.526679	0.0329579	0.750021	-0.294887	0.258336	-0.493721	0.223342	-0.821566	-0.268343	0.717063	-0.327845	0.225378	-1.04491	-0.491685	0.553223	1.7868e-05	0.757644	3.16447e-08	0.00865536	0.0200345	4.53854e-05	0.0423516	4.41286e-09	0.0160096	7.95589e-08	0.00388731	0.0406113	1.32796e-11	4.80627e-05	8.39523e-06	8.03148e-05	0.961606	2.8292e-07	0.0389465	0.0337553	0.000207929	0.342466	3.42072e-08	0.0562202	8.00211e-07	0.0164994	0.06481	1.61418e-10	0.000470734	3.86899e-05	n.s.	n.s.
sp|O14810|CPLX1_HUMAN	CPLX1	Complexin-1 OS=Homo sapiens OX=9606 GN=CPLX1 PE=1 SV=1	-0.363322	-0.29292	-0.623148	0.00498134	-0.287796	0.0704015	-0.259827	0.368303	0.0755257	-0.330228	0.297902	0.00512425	0.62813	0.335352	-0.292777	0.105443	0.186104	0.00912316	0.981599	0.193545	0.744826	0.238405	0.101091	0.72703	0.138639	0.179093	0.981071	0.00867471	0.132985	0.186308	0.155981	0.741949	0.01811	0.989218	0.251099	0.809125	0.654372	0.139973	0.818465	0.208905	0.308087	0.984693	0.0150132	0.223009	0.251164	n.s.	n.s.
sp|O14818|PSA7_HUMAN	PSMA7	Proteasome subunit alpha type-7 OS=Homo sapiens OX=9606 GN=PSMA7 PE=1 SV=1	-0.0546588	0.000271254	-0.181901	0.17637	0.201417	0.05493	-0.127242	0.231029	0.256075	-0.182172	0.176099	0.201145	0.35827	0.383317	0.0250466	0.591719	0.997867	0.0860329	0.0952089	0.059573	0.589896	0.219952	0.0332315	0.0198782	0.0856035	0.0956801	0.0598841	0.00218106	0.00125369	0.805233	0.662841	0.99994	0.131208	0.21364	0.0888223	0.674845	0.636247	0.0518153	0.0656287	0.138268	0.192337	0.0911349	0.00431752	0.00590641	0.841948	n.s.	n.s.
sp|O14828|SCAM3_HUMAN	SCAMP3	Secretory carrier-associated membrane protein 3 OS=Homo sapiens OX=9606 GN=SCAMP3 PE=1 SV=3	0.0377728	0.0805701	0.156307	-0.31606	-0.455837	0.0427973	0.118534	-0.353833	-0.49361	0.0757366	-0.39663	-0.536407	-0.472366	-0.612144	-0.139777	0.84028	0.667932	0.408663	0.10447	0.0240058	0.819409	0.529224	0.0716623	0.0156676	0.686671	0.0458401	0.00956359	0.0199402	0.00391923	0.459108	0.875209	0.946161	0.490894	0.228324	0.0397809	0.867256	0.832617	0.103177	0.0554629	0.75645	0.111156	0.0181483	0.0320175	0.014082	0.541186	n.s.	n.s.
sp|O14832|PAHX_HUMAN	PHYH	Phytanoyl-CoA dioxygenase, peroxisomal OS=Homo sapiens OX=9606 GN=PHYH PE=1 SV=1	0.376376	-0.087855	0.304664	-0.162924	0.252613	-0.464231	-0.0717114	-0.539299	-0.123763	0.392519	-0.0750687	0.340468	-0.467588	-0.0520512	0.415537	0.0264834	0.579184	0.0660116	0.308856	0.121926	0.00803214	0.650303	0.00279496	0.436641	0.0213771	0.635193	0.0421982	0.0076657	0.741766	0.0156826	0.0466543	0.930152	0.104351	0.480266	0.167186	0.0184956	0.890931	0.00559287	0.582724	0.0424939	0.755382	0.0669497	0.0134026	0.814987	0.0287565	n.s.	n.s.
sp|O14841|OPLA_HUMAN	OPLAH	5-oxoprolinase OS=Homo sapiens OX=9606 GN=OPLAH PE=1 SV=3	1.48216	0.0202524	1.32513	-0.362482	1.53094	-1.46191	-0.157032	-1.84464	0.0487856	1.30487	-0.382734	1.51069	-1.68761	0.205817	1.89343	0.000232486	0.950629	0.000677405	0.276006	0.000167304	0.000266651	0.632276	2.12957e-05	0.881467	0.000778217	0.25097	0.000191746	5.89943e-05	0.5315	1.56087e-05	0.000739118	0.993908	0.00184814	0.445409	0.000472689	0.000967223	0.884167	6.89709e-05	0.925216	0.00243347	0.394659	0.000564366	0.000162036	0.644345	6.64622e-05	up	n.s.
sp|O14867|BACH1_HUMAN	BACH1	Transcription regulator protein BACH1 OS=Homo sapiens OX=9606 GN=BACH1 PE=1 SV=2	-0.0599372	0.0313434	-0.0195164	0.157951	0.125776	0.0912806	0.0404208	0.217888	0.185713	-0.0508598	0.126607	0.0944326	0.177467	0.145292	-0.0321747	0.552745	0.755351	0.846033	0.12844	0.220538	0.369104	0.688082	0.0413278	0.0773559	0.613939	0.217631	0.353189	0.0902502	0.159907	0.749096	0.626306	0.961488	0.88394	0.264884	0.280836	0.467683	0.901891	0.0628776	0.170739	0.696611	0.356049	0.423768	0.124904	0.259247	0.795784	n.s.	n.s.
sp|O14874|BCKD_HUMAN	BCKDK	[3-methyl-2-oxobutanoate dehydrogenase [lipoamide]] kinase, mitochondrial OS=Homo sapiens OX=9606 GN=BCKDK PE=1 SV=2	-0.419659	-0.165279	-0.326262	0.158287	-0.137325	0.25438	0.0933963	0.577946	0.282333	-0.160983	0.323566	0.0279536	0.484549	0.188937	-0.295612	0.000147756	0.112707	0.00245169	0.12837	0.185889	0.0162923	0.366106	7.12776e-07	0.00805476	0.122135	0.00264452	0.786015	1.76964e-05	0.070836	0.00567972	0.000495092	0.675658	0.00574036	0.264884	0.242113	0.0338711	0.742775	3.30406e-06	0.034633	0.187368	0.0121644	0.824997	5.49754e-05	0.136408	0.0117788	n.s.	n.s.
sp|O14893|GEMI2_HUMAN	GEMIN2	Gem-associated protein 2 OS=Homo sapiens OX=9606 GN=GEMIN2 PE=1 SV=1	0.0143284	-0.100401	0.0418232	-0.216771	0.248285	-0.114729	0.0274948	-0.2311	0.233957	0.142224	-0.116371	0.348686	-0.258594	0.206462	0.465056	0.886084	0.31776	0.676055	0.0339812	0.0158369	0.254299	0.783446	0.0242013	0.0225824	0.159002	0.247652	0.000956272	0.0121746	0.0430254	2.15633e-05	0.911286	0.83848	0.737542	0.102662	0.0274026	0.345907	0.93674	0.0390791	0.0714086	0.233516	0.39073	0.00234751	0.020481	0.0916698	8.80103e-05	n.s.	n.s.
sp|O14908|GIPC1_HUMAN	GIPC1	PDZ domain-containing protein GIPC1 OS=Homo sapiens OX=9606 GN=GIPC1 PE=1 SV=2	0.386382	-0.0843569	0.246862	0.173034	0.485481	-0.470739	-0.13952	-0.213348	0.0990993	0.331219	0.257391	0.569838	-0.073828	0.23862	0.312448	8.24054e-05	0.282575	0.00458228	0.035699	5.63385e-06	8.28357e-06	0.0836627	0.0118856	0.209614	0.000397172	0.00338219	6.84259e-07	0.345144	0.00580539	0.000683828	0.000300627	0.818222	0.0099387	0.106445	2.36365e-05	4.70886e-05	0.443285	0.0207019	0.350894	0.00135384	0.0147937	3.96381e-06	0.410452	0.018899	0.00180688	n.s.	n.s.
sp|O14910|LIN7A_HUMAN	LIN7A	Protein lin-7 homolog A OS=Homo sapiens OX=9606 GN=LIN7A PE=1 SV=2	0.404869	0.0674417	0.348008	0.0528307	0.216007	-0.337427	-0.056861	-0.352038	-0.188862	0.280566	-0.0146109	0.148565	-0.295177	-0.132001	0.163176	1.20474e-05	0.450459	0.000147268	0.554255	0.0166575	0.00022792	0.524485	0.000124389	0.0358655	0.00201557	0.870003	0.0977678	0.0011835	0.140829	0.0692565	5.7023e-05	0.896119	0.00048242	0.70444	0.0286576	0.000844074	0.831234	0.00033847	0.0986	0.00554388	0.922192	0.138628	0.00247305	0.23342	0.10568	n.s.	n.s.
sp|O14917|PCD17_HUMAN	PCDH17	Protocadherin-17 OS=Homo sapiens OX=9606 GN=PCDH17 PE=2 SV=2	-0.885641	0.184232	-0.762837	-0.518926	-1.0909	1.06987	0.122805	0.366715	-0.205258	-0.947069	-0.703158	-1.27513	0.24391	-0.328063	-0.571974	8.28e-07	0.142277	5.85378e-06	0.000420395	4.2927e-08	5.71538e-08	0.319776	0.00688018	0.104536	3.28235e-07	1.59333e-05	4.05972e-09	0.0572936	0.0137434	0.00016005	5.3031e-06	0.718123	2.85104e-05	0.00422837	3.22942e-07	5.99119e-07	0.712791	0.0125902	0.211518	2.69814e-06	0.00020974	4.20707e-08	0.0835208	0.037139	0.000504631	down	n.s.
sp|O14924|RGS12_HUMAN	RGS12	Regulator of G-protein signaling 12 OS=Homo sapiens OX=9606 GN=RGS12 PE=1 SV=1	0.579492	-0.0654814	0.548972	0.0818764	0.437516	-0.644973	-0.0305195	-0.497615	-0.141976	0.614454	0.147358	0.502997	-0.467096	-0.111457	0.355639	0.000114396	0.58496	0.000200515	0.495706	0.00161239	3.5102e-05	0.798406	0.000521536	0.243603	6.06245e-05	0.226876	0.000471578	0.000924586	0.356425	0.00742861	0.000396329	0.930152	0.000632003	0.658708	0.00359497	0.000165733	0.943196	0.00122817	0.390613	0.000261988	0.367805	0.00125126	0.00198085	0.4825	0.0149568	n.s.	n.s.
sp|O14925|TIM23_HUMAN	TIMM23	Mitochondrial import inner membrane translocase subunit Tim23 OS=Homo sapiens OX=9606 GN=TIMM23 PE=1 SV=1	-0.361471	0.111728	-0.0855304	-0.143448	-0.391699	0.473199	0.275941	0.218023	-0.0302275	-0.197258	-0.255176	-0.503427	-0.0579176	-0.306169	-0.248251	0.00375084	0.316575	0.440555	0.202574	0.00202826	0.000385422	0.0204521	0.0597673	0.783601	0.0857497	0.0303309	0.00020944	0.599802	0.0113545	0.0345147	0.0084631	0.838087	0.522502	0.364735	0.00440022	0.0013282	0.253455	0.0878669	0.856337	0.138465	0.0805581	0.000608912	0.658974	0.0319852	0.0570747	n.s.	n.s.
sp|O14929|HAT1_HUMAN	HAT1	Histone acetyltransferase type B catalytic subunit OS=Homo sapiens OX=9606 GN=HAT1 PE=1 SV=1	-0.555199	0.00906309	-0.111665	0.168932	-0.0477445	0.564262	0.443534	0.724131	0.507454	-0.120728	0.159869	-0.0568076	0.280598	0.0639206	-0.216677	0.000866751	0.948702	0.432051	0.23981	0.735069	0.000750323	0.00510792	6.14484e-05	0.00185456	0.396328	0.264994	0.687427	0.0587223	0.650946	0.136413	0.00234903	0.993863	0.514016	0.406148	0.782797	0.00236829	0.141823	0.000178563	0.0116625	0.49308	0.410831	0.742286	0.0853423	0.742786	0.192372	n.s.	n.s.
sp|O14933|UB2L6_HUMAN	UBE2L6	Ubiquitin/ISG15-conjugating enzyme E2 L6 OS=Homo sapiens OX=9606 GN=UBE2L6 PE=1 SV=4	-0.722515	-0.20221	-0.849673	0.24298	-0.486452	0.520305	-0.127159	0.965495	0.236063	-0.647463	0.44519	-0.284242	1.09265	0.363221	-0.729432	7.89236e-07	0.0529973	8.03652e-08	0.0228776	9.95452e-05	4.75537e-05	0.208974	1.20426e-08	0.0264752	3.37929e-06	0.000248862	0.00935716	1.79035e-09	0.00158647	6.9302e-07	5.09481e-06	0.563824	6.41238e-07	0.0771091	0.000302021	0.000216646	0.624915	8.31913e-08	0.080357	2.14257e-05	0.00192966	0.0178098	1.3822e-08	0.00712726	4.20973e-06	down	n.s.
sp|O14936|CSKP_HUMAN	CASK	Peripheral plasma membrane protein CASK OS=Homo sapiens OX=9606 GN=CASK PE=1 SV=3	0.0456699	0.136848	0.054883	-0.122636	0.00393589	0.0911781	0.00921314	-0.168306	-0.041734	-0.081965	-0.259484	-0.132912	-0.177519	-0.0509471	0.126572	0.424405	0.0177062	0.337332	0.033198	0.945052	0.112003	0.871836	0.00370954	0.465328	0.152736	1.16162e-05	0.0211764	0.00224671	0.373009	0.028031	0.502617	0.39011	0.419367	0.100937	0.957032	0.173548	0.969006	0.00721082	0.60653	0.225707	0.000161468	0.036399	0.0044352	0.498567	0.047821	n.s.	n.s.
sp|O14949|QCR8_HUMAN	UQCRQ	Cytochrome b-c1 complex subunit 8 OS=Homo sapiens OX=9606 GN=UQCRQ PE=1 SV=4	0.43893	0.140652	0.540098	0.275831	0.312102	-0.298278	0.101169	-0.163099	-0.126828	0.399447	0.135179	0.17145	-0.264267	-0.227996	0.0362709	0.00297567	0.28512	0.000516013	0.0445936	0.0251369	0.0313614	0.438386	0.217701	0.333666	0.00586443	0.303682	0.196045	0.0532532	0.091107	0.779529	0.00687702	0.819057	0.00146012	0.123873	0.0414471	0.0592263	0.781679	0.272986	0.486029	0.013925	0.452605	0.255517	0.0781092	0.165092	0.822216	n.s.	n.s.
sp|O14950|ML12B_HUMAN	MYL12B	Myosin regulatory light chain 12B OS=Homo sapiens OX=9606 GN=MYL12B PE=1 SV=2	0.102962	0.0339017	-0.076372	0.182031	0.151781	-0.0690599	-0.179334	0.0790694	0.0488198	-0.110274	0.148129	0.11788	0.258403	0.228153	-0.0302496	0.126128	0.612714	0.255346	0.00753143	0.0250908	0.303411	0.00843591	0.239049	0.466329	0.10167	0.0287163	0.0804481	0.000191272	0.000908065	0.651463	0.181549	0.930152	0.332678	0.0351241	0.0413952	0.399674	0.177453	0.296953	0.607377	0.160099	0.0772393	0.117664	0.00047366	0.00460076	0.716045	n.s.	n.s.
sp|O14964|HGS_HUMAN	HGS	Hepatocyte growth factor-regulated tyrosine kinase substrate OS=Homo sapiens OX=9606 GN=HGS PE=1 SV=1	-0.267099	-0.041443	-0.433206	0.414918	-0.112834	0.225656	-0.166106	0.682017	0.154265	-0.391763	0.456361	-0.071391	0.848124	0.320372	-0.527752	0.00600313	0.634303	8.53895e-05	0.000135148	0.204351	0.0169421	0.0684626	2.89501e-07	0.0886299	0.000243143	4.80675e-05	0.415502	1.19415e-08	0.00152675	8.63385e-06	0.0127257	0.937072	0.000300758	0.00173117	0.263099	0.0350631	0.416347	1.48551e-06	0.187587	0.00087972	0.000501113	0.488273	7.61403e-08	0.00691337	3.95978e-05	n.s.	n.s.
sp|O14967|CLGN_HUMAN	CLGN	Calmegin OS=Homo sapiens OX=9606 GN=CLGN PE=1 SV=1	-0.438312	-0.121901	-0.267125	-0.120058	-0.500037	0.316411	0.171187	0.318255	-0.0617251	-0.145224	0.00184378	-0.378136	0.147068	-0.232912	-0.37998	0.00495819	0.384375	0.0665963	0.391454	0.00183411	0.0328064	0.226641	0.0319232	0.65701	0.302231	0.989387	0.0128342	0.29632	0.105809	0.012471	0.0107704	0.872161	0.105223	0.564599	0.00402181	0.0613898	0.6429	0.0500623	0.765774	0.397113	0.993736	0.0234582	0.359651	0.187165	0.0236654	n.s.	n.s.
sp|O14972|VP26C_HUMAN	VPS26C	Vacuolar protein sorting-associated protein 26C OS=Homo sapiens OX=9606 GN=VPS26C PE=1 SV=1	0.335019	-0.00679189	0.267533	0.184485	0.545752	-0.341811	-0.0674862	-0.150534	0.210733	0.274324	0.191277	0.552544	-0.0830475	0.27822	0.361267	0.0431213	0.965267	0.0992525	0.246074	0.00233855	0.0394998	0.666085	0.340823	0.187696	0.091581	0.229774	0.00212115	0.595903	0.087419	0.0306214	0.0717809	0.993954	0.148321	0.412748	0.00498251	0.0719816	0.8978	0.404387	0.323203	0.146392	0.371133	0.00475343	0.655265	0.159783	0.0514922	n.s.	n.s.
sp|O14974|MYPT1_HUMAN	PPP1R12A	Protein phosphatase 1 regulatory subunit 12A OS=Homo sapiens OX=9606 GN=PPP1R12A PE=1 SV=1	0.430272	0.0535799	0.31615	0.100744	0.56968	-0.376692	-0.114122	-0.329527	0.139408	0.26257	0.0471643	0.5161	-0.215406	0.25353	0.468936	3.7885e-07	0.343648	2.03824e-05	0.0841971	6.15539e-09	2.28959e-06	0.0530941	1.24018e-05	0.0210471	0.000159864	0.403158	2.74179e-08	0.00104782	0.000228417	1.11798e-07	2.65893e-06	0.853963	8.64473e-05	0.196133	5.65069e-08	1.54981e-05	0.376741	4.22743e-05	0.0682059	0.000605637	0.554556	2.34015e-07	0.00221384	0.00156242	8.35555e-07	n.s.	n.s.
sp|O14976|GAK_HUMAN	GAK	Cyclin-G-associated kinase OS=Homo sapiens OX=9606 GN=GAK PE=1 SV=2	0.154508	-0.0492102	0.125802	-0.0586679	0.0254411	-0.203718	-0.0287067	-0.213176	-0.129067	0.175012	-0.00945773	0.0746513	-0.184469	-0.10036	0.084109	0.0493824	0.524362	0.107361	0.448234	0.741695	0.0105555	0.709994	0.00762862	0.0987609	0.026785	0.902433	0.335393	0.0198935	0.196912	0.278347	0.080814	0.920293	0.158489	0.619139	0.788214	0.0233011	0.910804	0.0138269	0.202559	0.0515402	0.944076	0.405654	0.0319604	0.305285	0.355402	n.s.	n.s.
sp|O14979|HNRDL_HUMAN	HNRNPDL	Heterogeneous nuclear ribonucleoprotein D-like OS=Homo sapiens OX=9606 GN=HNRNPDL PE=1 SV=3	-0.0345527	-0.0175297	-0.0472916	0.152264	0.107625	0.017023	-0.0127389	0.186816	0.142178	-0.0297618	0.169793	0.125155	0.199555	0.154917	-0.0446383	0.621598	0.801762	0.500622	0.0402049	0.135313	0.807369	0.855167	0.0142907	0.0536422	0.670447	0.0239786	0.0857443	0.00962509	0.0372247	0.524662	0.690128	0.968847	0.578373	0.115133	0.183089	0.858459	0.962584	0.0243856	0.132156	0.743885	0.0673832	0.124229	0.0165328	0.0816884	0.601933	n.s.	n.s.
sp|O14980|XPO1_HUMAN	XPO1	Exportin-1 OS=Homo sapiens OX=9606 GN=XPO1 PE=1 SV=1	-0.0865936	-0.126533	-0.0442092	0.00313211	0.12232	-0.0399391	0.0423844	0.0897257	0.208913	0.0823235	0.129665	0.248852	0.0473413	0.166529	0.119187	0.121552	0.0289806	0.417451	0.953754	0.0340223	0.463071	0.436586	0.109508	0.00102127	0.139769	0.0256943	0.000196415	0.385883	0.00590083	0.0382855	0.175794	0.459673	0.498872	0.976031	0.0541588	0.560256	0.780576	0.14967	0.00744755	0.210187	0.0708797	0.00057688	0.45166	0.019155	0.0626928	n.s.	n.s.
sp|O14981|BTAF1_HUMAN	BTAF1	TATA-binding protein-associated factor 172 OS=Homo sapiens OX=9606 GN=BTAF1 PE=1 SV=2	0.116574	-0.112097	0.123931	0.164087	0.284144	-0.228671	0.00735694	0.0475128	0.167569	0.236028	0.276184	0.39624	0.0401559	0.160212	0.120057	0.194851	0.211745	0.169446	0.0743191	0.00418955	0.0166798	0.933192	0.589769	0.0688884	0.0139388	0.00512442	0.000240946	0.648225	0.0808047	0.182469	0.263165	0.767036	0.235362	0.179225	0.00834402	0.0345885	0.987649	0.647827	0.157467	0.0293414	0.0204155	0.000689279	0.702449	0.150733	0.246779	n.s.	n.s.
sp|O14994|SYN3_HUMAN	SYN3	Synapsin-3 OS=Homo sapiens OX=9606 GN=SYN3 PE=1 SV=2	2.42357	0.408761	2.54215	-0.141173	2.24268	-2.01481	0.118577	-2.56474	-0.180891	2.13339	-0.549933	1.83392	-2.68332	-0.299468	2.38385	9.28827e-18	0.054417	1.02743e-18	0.511175	2.86768e-16	2.40283e-14	0.572024	2.00956e-18	0.389417	2.36632e-15	0.0122792	8.62393e-13	2.39971e-19	0.156151	5.5171e-17	4.91332e-16	0.565763	5.7546e-17	0.669342	1.09896e-14	9.66716e-13	0.855502	6.52308e-17	0.5399	1.01645e-13	0.04034	1.97762e-11	7.87904e-18	0.253952	2.62522e-15	up	n.s.
sp|O15014|ZN609_HUMAN	ZNF609	Zinc finger protein 609 OS=Homo sapiens OX=9606 GN=ZNF609 PE=1 SV=2	-0.478608	-0.0444112	-0.307195	0.0244352	-0.512369	0.434197	0.171414	0.503044	-0.0337603	-0.262784	0.0688465	-0.467958	0.33163	-0.205174	-0.536804	6.95857e-07	0.602391	0.000658277	0.774188	1.64836e-07	4.49222e-06	0.0482367	2.45726e-07	0.691924	0.00311429	0.420178	1.09223e-06	0.00026636	0.0189928	5.76709e-08	4.54855e-06	0.930152	0.00179976	0.861835	1.04131e-06	2.76254e-05	0.359291	1.29029e-06	0.792059	0.00806161	0.568564	5.99098e-06	0.000639375	0.0480925	4.72455e-07	n.s.	n.s.
sp|O15020|SPTN2_HUMAN	SPTBN2	Spectrin beta chain, non-erythrocytic 2 OS=Homo sapiens OX=9606 GN=SPTBN2 PE=1 SV=3	-0.217494	0.029213	-0.152037	-0.359599	-0.510135	0.246706	0.0654566	-0.142105	-0.292641	-0.18125	-0.388812	-0.539348	-0.207562	-0.358098	-0.150536	0.00706046	0.687462	0.04759	9.01166e-05	1.29445e-06	0.00288398	0.371776	0.0623107	0.000695825	0.0207946	3.78699e-05	6.08379e-07	0.00953364	9.42662e-05	0.0495896	0.0146999	0.951884	0.0787606	0.0012712	6.44402e-06	0.00761375	0.745248	0.0910903	0.00561974	0.0415238	0.000415222	3.59984e-06	0.0163905	0.000781219	0.0790058	n.s.	n.s.
sp|O15027-5|SC16A_HUMAN	SEC16A	Isoform 5 of Protein transport protein Sec16A OS=Homo sapiens OX=9606 GN=SEC16A	-0.08046	-0.0651649	-0.0545345	0.0516486	0.0306343	0.0152952	0.0259255	0.132109	0.111094	0.0106303	0.116813	0.0957992	0.106183	0.0851688	-0.0210142	0.217216	0.314008	0.397409	0.422369	0.63212	0.810622	0.685083	0.0502351	0.0944984	0.867675	0.0799165	0.145292	0.108817	0.192629	0.74217	0.289132	0.83711	0.480192	0.596243	0.690398	0.860869	0.901637	0.0751291	0.196058	0.901605	0.168837	0.196128	0.147595	0.300248	0.790928	n.s.	n.s.
sp|O15031|PLXB2_HUMAN	PLXNB2	Plexin-B2 OS=Homo sapiens OX=9606 GN=PLXNB2 PE=1 SV=3	0.231272	0.0349864	0.302759	-0.157708	0.104696	-0.196285	0.071487	-0.38898	-0.126576	0.267772	-0.192695	0.0697094	-0.460467	-0.198063	0.262404	0.00213622	0.59386	0.000185618	0.0250239	0.121794	0.0070317	0.281996	1.11269e-05	0.0653221	0.000610244	0.00793384	0.293746	1.28094e-06	0.00662285	0.000733507	0.00517568	0.930152	0.000590444	0.0824936	0.16709	0.0164303	0.688186	3.83401e-05	0.151622	0.00197302	0.0287967	0.361461	5.16444e-06	0.0208816	0.00192213	n.s.	n.s.
sp|O15034|RIMB2_HUMAN	RIMBP2	RIMS-binding protein 2 OS=Homo sapiens OX=9606 GN=RIMBP2 PE=1 SV=3	0.673162	0.221819	0.735442	-0.942195	0.0461492	-0.451343	0.0622798	-1.61536	-0.627013	0.513623	-1.16401	-0.17567	-1.67764	-0.689292	0.988345	9.32715e-05	0.115811	3.48817e-05	1.61617e-06	0.734876	0.00350984	0.648105	5.7356e-10	0.000196075	0.00125866	8.51783e-08	0.207067	3.13631e-10	7.21333e-05	8.50382e-07	0.000334922	0.676849	0.000139259	3.79767e-05	0.782797	0.00900391	0.889288	5.39505e-09	0.0021285	0.00368635	2.07959e-06	0.267985	2.8853e-09	0.00064156	5.04749e-06	up	n.s.
sp|O15037|KHNYN_HUMAN	KHNYN	Protein KHNYN OS=Homo sapiens OX=9606 GN=KHNYN PE=1 SV=3	-0.599168	-0.171871	-0.563818	0.0704338	-0.701042	0.427297	0.0353495	0.669602	-0.101874	-0.391947	0.242305	-0.529171	0.634252	-0.137224	-0.771476	0.00126321	0.286963	0.00208175	0.658236	0.000300854	0.0138946	0.823942	0.000467572	0.523569	0.0223068	0.13935	0.00339195	0.000769439	0.392468	0.000113236	0.00328331	0.82012	0.00498242	0.782135	0.00079605	0.0296858	0.952212	0.00111348	0.656692	0.0439596	0.256436	0.00720538	0.00168164	0.518869	0.000372024	down	n.s.
sp|O15040|TCPR2_HUMAN	TECPR2	Tectonin beta-propeller repeat-containing protein 2 OS=Homo sapiens OX=9606 GN=TECPR2 PE=1 SV=4	0.519332	0.163656	0.629201	-0.111444	0.54983	-0.355676	0.109869	-0.630776	0.0304984	0.465545	-0.2751	0.386174	-0.740645	-0.079371	0.661274	3.22252e-05	0.141533	1.52846e-06	0.312725	1.38792e-05	0.00243487	0.319512	1.46297e-06	0.780876	0.000139761	0.0161472	0.00113007	7.03692e-08	0.470534	6.27077e-07	0.00013283	0.717462	8.80252e-06	0.484698	5.28335e-05	0.00661828	0.712791	6.25594e-06	0.854438	0.000539715	0.0496764	0.00272725	3.7224e-07	0.589976	3.87093e-06	n.s.	n.s.
sp|O15042|SR140_HUMAN	U2SURP	U2 snRNP-associated SURP motif-containing protein OS=Homo sapiens OX=9606 GN=U2SURP PE=1 SV=2	-0.439158	-0.0921542	-0.441124	-0.00932977	-0.464897	0.347004	-0.00196614	0.429828	-0.0257388	-0.34897	0.0828244	-0.372743	0.431794	-0.0237727	-0.455567	1.10541e-05	0.221325	1.04663e-05	0.899327	5.44742e-06	0.000158115	0.978726	1.43447e-05	0.727476	0.000149122	0.269738	7.38592e-05	1.35758e-05	0.747492	7.02676e-06	5.28468e-05	0.776463	4.77205e-05	0.942208	2.29556e-05	0.000616596	0.9977	4.82635e-05	0.818661	0.000569094	0.416301	0.000244626	4.32082e-05	0.818286	3.3132e-05	n.s.	n.s.
sp|O15054-1|KDM6B_HUMAN	KDM6B	Isoform 1 of Lysine-specific demethylase 6B OS=Homo sapiens OX=9606 GN=KDM6B	-0.773166	-0.0969675	-0.724426	-0.105559	-0.963282	0.676199	0.0487401	0.667607	-0.190116	-0.627459	-0.00859183	-0.866314	0.618867	-0.238856	-0.857723	1.78366e-06	0.47697	5.32521e-06	0.439123	2.61717e-08	1.56759e-05	0.720001	1.89887e-05	0.167545	4.63268e-05	0.949571	2.22155e-07	5.60099e-05	0.0853365	2.6898e-07	1.0398e-05	0.90838	2.62719e-05	0.610618	2.08135e-07	8.31537e-05	0.915913	6.2061e-05	0.296186	0.000209056	0.972204	1.47159e-06	0.000154731	0.157184	1.80056e-06	down	n.s.
sp|O15061|SYNEM_HUMAN	SYNM	Synemin OS=Homo sapiens OX=9606 GN=SYNM PE=1 SV=2	0.723681	0.216522	0.744916	0.087337	0.827146	-0.507159	0.0212346	-0.636344	0.103465	0.528393	-0.129185	0.610624	-0.657579	0.0822306	0.739809	1.82127e-07	0.087003	9.18825e-08	0.486083	6.21099e-09	0.000125101	0.865294	2.83802e-06	0.409603	6.90517e-05	0.303879	6.21341e-06	1.47225e-06	0.511851	1.08369e-07	1.40797e-06	0.636506	7.26477e-07	0.651723	5.69258e-08	0.00050014	0.967365	1.13144e-05	0.558461	0.000293958	0.452688	2.73966e-05	5.84097e-06	0.627048	8.14196e-07	up	n.s.
sp|O15066|KIF3B_HUMAN	KIF3B	Kinesin-like protein KIF3B OS=Homo sapiens OX=9606 GN=KIF3B PE=1 SV=1	0.700218	-0.0366539	0.516393	0.375383	0.812277	-0.736872	-0.183825	-0.324835	0.112059	0.553047	0.412037	0.848931	-0.14101	0.295884	0.436894	1.40503e-06	0.714643	5.88057e-05	0.00132667	1.81056e-07	7.05339e-07	0.0790685	0.00411033	0.271136	2.69562e-05	0.000583465	9.60689e-08	0.170294	0.00779347	0.000335204	8.4672e-06	0.955396	0.00021915	0.00976708	1.12943e-06	5.53516e-06	0.438136	0.0079145	0.419584	0.000130178	0.00372024	7.04521e-07	0.22046	0.0237019	0.000959405	up	n.s.
sp|O15067|PUR4_HUMAN	PFAS	Phosphoribosylformylglycinamidine synthase OS=Homo sapiens OX=9606 GN=PFAS PE=1 SV=4	-0.274275	-0.0294041	-0.34455	-0.132097	-0.254762	0.244871	-0.0702753	0.142178	0.0195122	-0.315146	-0.102693	-0.225358	0.212453	0.0897875	-0.122666	0.000653927	0.663676	6.57574e-05	0.0626373	0.00125127	0.00173914	0.304744	0.0466782	0.772583	0.000170064	0.140142	0.00332414	0.00508851	0.193887	0.0818339	0.00183311	0.946161	0.000240353	0.157711	0.00286363	0.00491622	0.703142	0.0701955	0.850154	0.000638773	0.257355	0.00707185	0.00925816	0.301496	0.122418	n.s.	n.s.
sp|O15068|MCF2L_HUMAN	MCF2L	Guanine nucleotide exchange factor DBS OS=Homo sapiens OX=9606 GN=MCF2L PE=1 SV=2	1.71333	0.406584	1.73116	-0.0233105	1.42189	-1.30675	0.0178325	-1.73664	-0.291439	1.32458	-0.429895	1.01531	-1.75448	-0.309271	1.4452	9.00349e-10	0.012546	7.64325e-10	0.875282	1.60498e-08	5.63356e-08	0.904415	7.27014e-10	0.0621365	4.61596e-08	0.0089199	1.90938e-06	6.18243e-10	0.049083	1.2555e-08	1.28812e-08	0.344592	1.02262e-08	0.927851	1.33983e-07	5.91627e-07	0.980069	6.71437e-09	0.146068	4.78603e-07	0.0315343	9.69978e-06	5.29539e-09	0.101471	1.21507e-07	up	n.s.
sp|O15069|NACAD_HUMAN	NACAD	NAC-alpha domain-containing protein 1 OS=Homo sapiens OX=9606 GN=NACAD PE=1 SV=3	0.103551	0.173004	0.149915	-0.0891959	-0.0361335	0.0694534	0.0463644	-0.192747	-0.139685	-0.0230889	-0.2622	-0.209138	-0.239111	-0.186049	0.0530624	0.15939	0.024709	0.0477678	0.222163	0.614592	0.337786	0.519195	0.0137561	0.0632693	0.747115	0.001604	0.00836228	0.00330592	0.0168121	0.461517	0.222223	0.443255	0.0789634	0.387547	0.674351	0.435614	0.828306	0.023579	0.148044	0.806631	0.00827793	0.016077	0.00627049	0.0437145	0.543129	n.s.	n.s.
sp|O15075-2|DCLK1_HUMAN	DCLK1	Isoform 1 of Serine/threonine-protein kinase DCLK1 OS=Homo sapiens OX=9606 GN=DCLK1	1.26145	0.139347	1.33569	-0.159096	1.05509	-1.1221	0.0742465	-1.42054	-0.206356	1.19635	-0.298442	0.915744	-1.49479	-0.280602	1.21419	5.04405e-12	0.266026	1.0975e-12	0.20534	4.48113e-10	1.00319e-10	0.550865	2.03332e-13	0.103098	1.99733e-11	0.0208376	1.12911e-08	4.88244e-14	0.0290969	1.36486e-11	1.19077e-10	0.804099	2.75001e-11	0.368786	5.35299e-09	2.12268e-09	0.84282	3.52011e-12	0.209274	4.73475e-10	0.0607685	1.05692e-07	8.53008e-13	0.0675088	2.63289e-10	up	n.s.
sp|O15075|DCLK1_HUMAN	DCLK1	Serine/threonine-protein kinase DCLK1 OS=Homo sapiens OX=9606 GN=DCLK1 PE=1 SV=2	0.537097	0.107248	0.572525	-0.226022	0.488514	-0.429849	0.0354277	-0.763119	-0.048583	0.465277	-0.33327	0.381266	-0.798547	-0.0840107	0.714536	6.9637e-05	0.40072	2.56105e-05	0.0791613	0.000260261	0.00116489	0.780835	7.71118e-08	0.702869	0.000477358	0.0105959	0.00369339	2.47738e-08	0.50995	3.57623e-07	0.000259177	0.874398	0.000105261	0.187655	0.000701318	0.00346256	0.936089	4.48615e-07	0.800275	0.00159203	0.0361398	0.00778201	1.47727e-07	0.625074	2.32049e-06	n.s.	n.s.
sp|O15078|CE290_HUMAN	CEP290	Centrosomal protein of 290 kDa OS=Homo sapiens OX=9606 GN=CEP290 PE=1 SV=2	-0.573145	-0.211219	-0.687763	0.237472	-0.484002	0.361926	-0.114618	0.810617	0.0891435	-0.476544	0.448691	-0.272783	0.925235	0.203762	-0.721473	3.73913e-05	0.0601066	4.10432e-06	0.0368198	0.000229571	0.00296595	0.290417	4.585e-07	0.40799	0.000268005	0.00047918	0.0184984	6.98024e-08	0.0688087	2.20827e-06	0.00015054	0.583527	2.10863e-05	0.108416	0.000626302	0.00779057	0.696829	2.21984e-06	0.556527	0.00096236	0.00321309	0.0324005	3.69927e-07	0.133321	1.17789e-05	n.s.	n.s.
sp|O15079-2|SNPH_HUMAN	SNPH	Isoform 2 of Syntaphilin OS=Homo sapiens OX=9606 GN=SNPH	0.359588	0.0917367	0.504232	-0.944245	-0.539012	-0.267851	0.144644	-1.30383	-0.898599	0.412495	-1.03598	-0.630749	-1.44848	-1.04324	0.405233	0.0107902	0.476965	0.000873995	6.93569e-07	0.000475837	0.0482454	0.267178	6.32556e-09	1.35513e-06	0.00434751	1.90255e-07	9.7862e-05	1.23389e-09	1.72244e-07	0.00493099	0.0213377	0.90838	0.00230417	1.75326e-05	0.00119957	0.0855184	0.678973	4.73629e-08	3.51717e-05	0.0107661	4.18049e-06	0.000312873	9.92849e-09	4.11511e-06	0.0103782	n.s.	n.s.
sp|O15083|ERC2_HUMAN	ERC2	ERC protein 2 OS=Homo sapiens OX=9606 GN=ERC2 PE=1 SV=3	0.954451	0.139028	0.812488	-0.1376	0.824884	-0.815423	-0.141963	-1.09205	-0.129566	0.673459	-0.276628	0.685856	-0.950087	0.0123969	0.962484	1.82696e-11	0.262905	3.46555e-09	0.267806	2.20985e-09	3.1159e-09	0.253035	1.00821e-13	0.29655	4.58401e-07	0.0275204	3.00797e-07	2.15179e-11	0.920191	1.35135e-11	3.89457e-10	0.802347	4.00783e-08	0.436776	2.25326e-08	4.65999e-08	0.66545	1.85803e-12	0.446053	3.63729e-06	0.0747473	1.9212e-06	2.53468e-10	0.947402	2.61567e-10	up	n.s.
sp|O15084-1|ANR28_HUMAN	ANKRD28	Isoform 3 of Serine/threonine-protein phosphatase 6 regulatory ankyrin repeat subunit A OS=Homo sapiens OX=9606 GN=ANKRD28	0.220589	0.143837	-0.00870557	-0.0982389	0.160934	-0.0767524	-0.229295	-0.318828	-0.0596546	-0.152542	-0.242076	0.0170978	-0.0895334	0.16964	0.259173	0.0183103	0.118218	0.923769	0.282918	0.0813536	0.400481	0.0143951	0.000905476	0.512881	0.0980378	0.0100122	0.850949	0.327305	0.0666223	0.00605213	0.0338863	0.681203	0.946126	0.453893	0.11698	0.500865	0.217026	0.00201754	0.647753	0.155279	0.0345618	0.880249	0.393082	0.129878	0.0124308	n.s.	n.s.
sp|O15085-2|ARHGB_HUMAN	ARHGEF11	Isoform 2 of Rho guanine nucleotide exchange factor 11 OS=Homo sapiens OX=9606 GN=ARHGEF11	0.302777	0.0315955	0.304759	0.0142335	0.330089	-0.271182	0.0019819	-0.288544	0.0273118	0.273164	-0.017362	0.298494	-0.290526	0.0253299	0.315856	0.000991805	0.686154	0.00093685	0.855287	0.000452894	0.0024606	0.979731	0.00149379	0.726711	0.0023245	0.823994	0.00112188	0.00141099	0.74577	0.000681052	0.00263912	0.951456	0.00244984	0.914002	0.00114883	0.00667495	0.9977	0.00318435	0.818446	0.00627087	0.890051	0.00270865	0.00289963	0.817185	0.00180037	n.s.	n.s.
sp|O15091|MRPP3_HUMAN	PRORP	Mitochondrial ribonuclease P catalytic subunit OS=Homo sapiens OX=9606 GN=PRORP PE=1 SV=2	-0.506494	-0.212549	-0.311632	-0.225685	-0.495368	0.293945	0.194862	0.280809	0.0111257	-0.0990827	-0.0131353	-0.282819	0.0859474	-0.183736	-0.269684	0.0029389	0.165686	0.0484088	0.142406	0.00347177	0.0611251	0.201844	0.072435	0.940523	0.509025	0.929808	0.0705919	0.56617	0.227624	0.0834317	0.00680604	0.73211	0.0798151	0.283769	0.00706408	0.104428	0.620316	0.104211	0.962244	0.603207	0.962642	0.105023	0.62624	0.341945	0.124548	n.s.	n.s.
sp|O15126|SCAM1_HUMAN	SCAMP1	Secretory carrier-associated membrane protein 1 OS=Homo sapiens OX=9606 GN=SCAMP1 PE=1 SV=2	0.561847	-0.103789	0.764309	-0.736447	-0.000738034	-0.665635	0.202463	-1.29829	-0.562585	0.868098	-0.632659	0.103051	-1.50076	-0.765047	0.735709	5.32046e-05	0.428598	1.42614e-07	3.34793e-07	0.995498	2.79168e-06	0.124929	5.71527e-15	5.21436e-05	5.54013e-09	7.28948e-06	0.431874	1.07278e-17	1.39409e-07	3.42402e-07	0.000204686	0.883528	1.06365e-06	9.2848e-06	0.996022	1.8332e-05	0.510249	1.25582e-13	0.000759541	7.0649e-08	0.000107515	0.505638	2.96078e-16	3.40181e-06	2.22932e-06	n.s.	n.s.
sp|O15144|ARPC2_HUMAN	ARPC2	Actin-related protein 2/3 complex subunit 2 OS=Homo sapiens OX=9606 GN=ARPC2 PE=1 SV=1	0.0606986	0.119626	-0.0291488	-0.153767	0.102959	0.0589275	-0.0898474	-0.214466	0.0422599	-0.148775	-0.273393	-0.0166676	-0.124619	0.132107	0.256726	0.542579	0.230777	0.769884	0.123937	0.302117	0.554409	0.367693	0.0324022	0.671528	0.136538	0.00658764	0.867147	0.211969	0.18589	0.0106402	0.616845	0.780731	0.81967	0.258224	0.369003	0.643637	0.743659	0.0507439	0.776236	0.206143	0.0247112	0.89279	0.266735	0.292163	0.0206582	n.s.	n.s.
sp|O15145|ARPC3_HUMAN	ARPC3	Actin-related protein 2/3 complex subunit 3 OS=Homo sapiens OX=9606 GN=ARPC3 PE=1 SV=3	0.0447634	0.0301396	-0.17455	0.0259181	0.0329195	-0.0146237	-0.219313	-0.0188453	-0.0118439	-0.204689	-0.00422157	0.00277982	0.200468	0.207469	0.00700139	0.453909	0.61252	0.00802099	0.662867	0.5804	0.805342	0.00149323	0.750941	0.841751	0.00259594	0.943239	0.962605	0.00304403	0.00233723	0.906014	0.531957	0.930152	0.0162727	0.785166	0.644748	0.857101	0.0833734	0.791706	0.897051	0.00688195	0.970417	0.968883	0.00583379	0.00953257	0.926126	n.s.	n.s.
sp|O15160|RPAC1_HUMAN	POLR1C	DNA-directed RNA polymerases I and III subunit RPAC1 OS=Homo sapiens OX=9606 GN=POLR1C PE=1 SV=1	-0.433411	0.00708766	-0.345732	0.308124	-0.114643	0.440499	0.0876791	0.741535	0.318768	-0.35282	0.301036	-0.121731	0.653856	0.231088	-0.422767	0.00225137	0.95415	0.0108709	0.0208926	0.358231	0.00197913	0.480072	9.78869e-06	0.0174002	0.00959269	0.0235755	0.330029	4.32688e-05	0.0736387	0.00273153	0.00541334	0.993954	0.0211675	0.0719901	0.427621	0.0055371	0.805107	3.41826e-05	0.0598525	0.0212745	0.0667097	0.400268	0.000123105	0.140206	0.00619667	n.s.	n.s.
sp|O15164|TIF1A_HUMAN	TRIM24	Transcription intermediary factor 1-alpha OS=Homo sapiens OX=9606 GN=TRIM24 PE=1 SV=3	-0.0693924	0.00479648	-0.0418672	-0.00240765	0.0116411	0.0741889	0.0275252	0.0669848	0.0810335	-0.0466637	-0.00720413	0.0068446	0.0394596	0.0535083	0.0140487	0.474138	0.960249	0.664376	0.98004	0.903737	0.444606	0.775116	0.489393	0.404493	0.628904	0.94033	0.943302	0.682501	0.579872	0.883967	0.551455	0.993954	0.726705	0.988253	0.923964	0.543556	0.933833	0.553097	0.553176	0.708106	0.968645	0.953151	0.731956	0.686374	0.908796	n.s.	n.s.
sp|O15173-2|PGRC2_HUMAN	PGRMC2	Isoform 2 of Membrane-associated progesterone receptor component 2 OS=Homo sapiens OX=9606 GN=PGRMC2	0.172996	0.222011	0.635592	-0.357261	-0.359407	0.0490155	0.462596	-0.530257	-0.532403	0.413581	-0.579273	-0.581418	-0.992853	-0.994999	-0.00214562	0.29574	0.183934	0.000944854	0.0393136	0.0382789	0.763719	0.0100539	0.00402344	0.00390713	0.0191975	0.00205313	0.00199337	8.29668e-06	8.07762e-06	0.989488	0.372068	0.740794	0.00246594	0.113434	0.0601796	0.823076	0.190668	0.00777339	0.0205619	0.0387957	0.0100252	0.00449044	2.78817e-05	0.000106275	0.991571	n.s.	n.s.
sp|O15182|CETN3_HUMAN	CETN3	Centrin-3 OS=Homo sapiens OX=9606 GN=CETN3 PE=1 SV=2	-0.13195	-0.261908	-0.427424	0.307898	0.108075	-0.129958	-0.295475	0.439848	0.240025	-0.165516	0.569806	0.369983	0.735322	0.535499	-0.199823	0.249957	0.0298987	0.00119338	0.0125987	0.343058	0.256912	0.0159711	0.000931448	0.0444042	0.153278	7.2444e-05	0.00374464	3.44781e-06	0.000140714	0.0886951	0.32499	0.462903	0.00302474	0.0501929	0.412391	0.349046	0.228627	0.00207057	0.115249	0.22639	0.000696755	0.00787546	1.25221e-05	0.00107859	0.131648	n.s.	n.s.
sp|O15212|PFD6_HUMAN	PFDN6	Prefoldin subunit 6 OS=Homo sapiens OX=9606 GN=PFDN6 PE=1 SV=1	0.12113	0.0488837	-0.173977	0.394087	0.23999	-0.0722461	-0.295107	0.272957	0.11886	-0.222861	0.345204	0.191106	0.568064	0.413967	-0.154097	0.364822	0.711856	0.19849	0.00735501	0.0821542	0.586009	0.0362226	0.0507225	0.37367	0.10448	0.0164101	0.159787	0.000388118	0.00527649	0.252347	0.444399	0.955389	0.269866	0.0344593	0.117985	0.672263	0.320962	0.0757985	0.524859	0.163937	0.0503224	0.213148	0.000898791	0.0175473	0.326745	n.s.	n.s.
sp|O15217|GSTA4_HUMAN	GSTA4	Glutathione S-transferase A4 OS=Homo sapiens OX=9606 GN=GSTA4 PE=1 SV=1	0.0389604	-0.192233	-0.0273261	0.181019	0.252744	-0.231193	-0.0662865	0.142059	0.213783	0.164907	0.373252	0.444977	0.208345	0.28007	0.0717245	0.794311	0.208267	0.854835	0.234861	0.103395	0.133948	0.657941	0.347489	0.163878	0.277537	0.0208694	0.00740311	0.17428	0.0734557	0.632046	0.836788	0.766447	0.890636	0.400048	0.14445	0.202286	0.894389	0.411271	0.291327	0.369941	0.0607829	0.014442	0.224856	0.140091	0.697889	n.s.	n.s.
sp|O15226-2|NKRF_HUMAN	NKRF	Isoform 2 of NF-kappa-B-repressing factor OS=Homo sapiens OX=9606 GN=NKRF	-0.0532924	-0.107551	0.302599	-0.131327	0.231923	-0.0542588	0.355892	-0.0780348	0.285216	0.410151	-0.023776	0.339475	-0.433927	-0.0706758	0.363251	0.720473	0.472695	0.0539228	0.382281	0.131265	0.715641	0.026068	0.601074	0.067703	0.0120037	0.872977	0.0327484	0.00847533	0.635582	0.0235083	0.774861	0.907958	0.0875421	0.555859	0.178374	0.784281	0.28313	0.658346	0.155442	0.0258603	0.924262	0.0532745	0.0146949	0.730805	0.0410246	n.s.	n.s.
sp|O15228|GNPAT_HUMAN	GNPAT	Dihydroxyacetone phosphate acyltransferase OS=Homo sapiens OX=9606 GN=GNPAT PE=1 SV=1	-0.396283	-0.192859	-0.104482	-0.0530732	-0.501329	0.203424	0.291801	0.34321	-0.105046	0.088377	0.139786	-0.30847	0.0514086	-0.396847	-0.448256	8.82349e-05	0.0246718	0.200412	0.508051	5.59811e-06	0.0186631	0.00162229	0.000382441	0.198104	0.275631	0.0923476	0.00101439	0.521286	8.68893e-05	2.19343e-05	0.000317635	0.443255	0.27209	0.667394	2.35211e-05	0.0380795	0.0849178	0.000936914	0.33666	0.368002	0.187152	0.00247529	0.583485	0.000730689	8.92319e-05	n.s.	n.s.
sp|O15230|LAMA5_HUMAN	LAMA5	Laminin subunit alpha-5 OS=Homo sapiens OX=9606 GN=LAMA5 PE=1 SV=8	-1.39891	0.0945439	-1.38598	-0.329874	-1.06145	1.49345	0.0129237	1.06903	0.337456	-1.48053	-0.424418	-1.15599	1.05611	0.324532	-0.731576	4.68677e-07	0.609464	5.32815e-07	0.0865584	1.66846e-05	1.87138e-07	0.944123	1.53203e-05	0.0801225	2.1172e-07	0.0315422	5.85266e-06	1.77206e-05	0.091361	0.000817151	3.21821e-06	0.930152	3.42948e-06	0.200368	6.20645e-05	1.70514e-06	0.990638	5.10943e-05	0.174679	1.85515e-06	0.0828127	2.60068e-05	5.50204e-05	0.165452	0.00211511	down	n.s.
sp|O15234|CASC3_HUMAN	CASC3	Protein CASC3 OS=Homo sapiens OX=9606 GN=CASC3 PE=1 SV=2	-0.168575	-0.022605	-0.247989	0.459056	0.15876	0.14597	-0.079414	0.627631	0.327335	-0.225384	0.481661	0.181365	0.707045	0.406749	-0.300296	0.179339	0.855263	0.0515813	0.000678079	0.205349	0.243408	0.522778	1.19987e-05	0.011711	0.0754949	0.000401754	0.149374	1.70277e-06	0.00220159	0.0198749	0.244877	0.977957	0.0843901	0.00597819	0.264146	0.333075	0.830891	4.0998e-05	0.045091	0.12408	0.00280247	0.200736	6.65387e-06	0.0090897	0.0353539	n.s.	n.s.
sp|O15235|RT12_HUMAN	MRPS12	28S ribosomal protein S12, mitochondrial OS=Homo sapiens OX=9606 GN=MRPS12 PE=1 SV=1	-0.365068	0.345468	-0.539107	0.273222	-0.307478	0.710536	-0.174039	0.63829	0.0575894	-0.884575	-0.0722464	-0.652947	0.812328	0.231628	-0.5807	0.039434	0.049914	0.00419423	0.113671	0.0776931	0.00041845	0.303375	0.00110531	0.729908	4.25606e-05	0.665239	0.000907212	0.000108536	0.175625	0.00240123	0.0661634	0.556534	0.00917016	0.242076	0.112535	0.00142468	0.703142	0.00242311	0.820428	0.000195144	0.778794	0.00224056	0.000282491	0.279258	0.00550864	n.s.	n.s.
sp|O15240|VGF_HUMAN	VGF	Neurosecretory protein VGF OS=Homo sapiens OX=9606 GN=VGF PE=1 SV=2	1.34145	0.296294	1.47377	0.40194	1.44805	-1.04516	0.132315	-0.939514	0.106594	1.17747	0.105646	1.15175	-1.07183	-0.0257212	1.04611	3.70096e-09	0.0298489	8.4945e-10	0.00499359	1.12156e-09	1.53225e-07	0.30574	6.81007e-07	0.40685	2.68441e-08	0.410955	3.72687e-08	1.06678e-07	0.839892	1.51249e-07	4.40491e-08	0.462903	1.12076e-08	0.0261943	1.21751e-08	1.42337e-06	0.70346	3.1734e-06	0.555635	2.91007e-07	0.560987	3.02279e-07	5.42702e-07	0.887063	1.08497e-06	up	n.s.
sp|O15254|ACOX3_HUMAN	ACOX3	Peroxisomal acyl-coenzyme A oxidase 3 OS=Homo sapiens OX=9606 GN=ACOX3 PE=1 SV=2	0.305308	-0.0147278	0.515847	-0.0651006	0.428006	-0.320035	0.210539	-0.370408	0.122698	0.530575	-0.0503728	0.442734	-0.580948	-0.0878414	0.493106	0.0200442	0.907174	0.000218572	0.6069	0.00161348	0.0151404	0.101924	0.00552636	0.33448	0.00015466	0.690331	0.00116445	4.66057e-05	0.488205	0.000370899	0.0366205	0.987554	0.00068012	0.742764	0.00359601	0.0318356	0.477291	0.0103753	0.486718	0.000586701	0.795936	0.00279959	0.000131551	0.605484	0.00104947	n.s.	n.s.
sp|O15258|RER1_HUMAN	RER1	Protein RER1 OS=Homo sapiens OX=9606 GN=RER1 PE=1 SV=1	-0.605151	-0.101739	-0.175828	-0.251981	-1.03351	0.503412	0.429323	0.35317	-0.428363	-0.0740887	-0.150242	-0.931774	-0.0761535	-0.857686	-0.781532	0.000311299	0.462965	0.211411	0.0798409	5.35352e-07	0.00162961	0.00542584	0.018087	0.00551035	0.591652	0.282719	2.16069e-06	0.581452	6.26201e-06	1.94865e-05	0.000957187	0.906172	0.284186	0.188952	2.94495e-06	0.00463643	0.143396	0.0301256	0.0263298	0.676834	0.430643	1.08414e-05	0.640786	8.5746e-05	8.03957e-05	down	n.s.
sp|O15260|SURF4_HUMAN	SURF4	Surfeit locus protein 4 OS=Homo sapiens OX=9606 GN=SURF4 PE=1 SV=3	-0.296621	-0.290273	0.031192	-0.0438109	-0.546064	0.00634837	0.327813	0.25281	-0.249443	0.321465	0.246462	-0.255792	-0.0750029	-0.577256	-0.502253	0.0818128	0.0880074	0.848371	0.788384	0.00327171	0.968944	0.0566452	0.133516	0.138442	0.061117	0.14293	0.129278	0.646528	0.00213251	0.00594372	0.125207	0.636506	0.885574	0.870308	0.00670788	0.977818	0.385905	0.178011	0.257293	0.103514	0.261465	0.176911	0.701009	0.00886216	0.0122478	n.s.	n.s.
sp|O15270|SPTC2_HUMAN	SPTLC2	Serine palmitoyltransferase 2 OS=Homo sapiens OX=9606 GN=SPTLC2 PE=1 SV=1	-0.0373453	-0.0227378	-0.0187214	-0.185633	-0.396038	0.0146075	0.0186239	-0.148287	-0.358692	0.00401641	-0.162895	-0.3733	-0.166911	-0.377316	-0.210405	0.754191	0.848672	0.875139	0.131609	0.00344953	0.902406	0.875783	0.223039	0.00691433	0.973098	0.182595	0.00527376	0.172572	0.0048939	0.0902653	0.802812	0.977957	0.906515	0.269299	0.00702956	0.929579	0.969209	0.27919	0.0309654	0.979949	0.312138	0.0106709	0.222954	0.0166433	0.133631	n.s.	n.s.
sp|O15294|OGT1_HUMAN	OGT	UDP-N-acetylglucosamine--peptide N-acetylglucosaminyltransferase 110 kDa subunit OS=Homo sapiens OX=9606 GN=OGT PE=1 SV=3	0.333252	-0.018431	0.349013	-0.153524	0.260473	-0.351683	0.0157608	-0.486776	-0.0727785	0.367444	-0.135093	0.278904	-0.502537	-0.0885393	0.413997	1.94305e-11	0.682612	3.131e-12	0.000873351	5.70414e-08	2.29219e-12	0.726567	1.84709e-19	0.108171	3.58879e-13	0.00324113	8.202e-09	2.67313e-20	0.0512528	1.34867e-15	4.11134e-10	0.949329	7.01467e-11	0.00721019	4.12809e-07	6.61378e-11	0.918787	6.76438e-18	0.216569	1.17832e-11	0.0142929	7.906e-08	1.01811e-18	0.105082	5.20332e-14	n.s.	n.s.
sp|O15344|TRI18_HUMAN	MID1	E3 ubiquitin-protein ligase Midline-1 OS=Homo sapiens OX=9606 GN=MID1 PE=1 SV=1	1.0722	0.228531	1.27808	0.17214	1.21163	-0.843665	0.205884	-0.900056	0.139437	1.04955	-0.0563912	0.983102	-1.10594	-0.0664466	1.03949	0.000350365	0.360037	5.6311e-05	0.488291	0.000100848	0.00278994	0.408551	0.00167152	0.573638	0.000429882	0.819304	0.000785256	0.000258585	0.787856	0.000470821	0.00106075	0.864796	0.000211509	0.653763	0.000305325	0.00740914	0.764511	0.00352897	0.698991	0.00144721	0.887315	0.00196917	0.000621758	0.848439	0.00129957	up	n.s.
sp|O15347|HMGB3_HUMAN	HMGB3	High mobility group protein B3 OS=Homo sapiens OX=9606 GN=HMGB3 PE=1 SV=4	0.37463	0.138211	0.283184	0.61573	0.979362	-0.236419	-0.0914458	0.2411	0.604732	0.144974	0.477519	0.841152	0.332546	0.696178	0.363632	0.000253871	0.142761	0.00406775	9.08388e-08	1.33567e-12	0.0147204	0.328092	0.0130088	1.30457e-07	0.124781	8.88853e-06	7.34458e-11	0.000942004	6.65559e-09	0.000359285	0.000798661	0.718123	0.00893296	2.88312e-06	2.71412e-11	0.0311472	0.716308	0.0224259	4.48741e-06	0.190799	0.000127269	1.14583e-09	0.00201271	2.58527e-07	0.00102167	n.s.	n.s.
sp|O15355|PPM1G_HUMAN	PPM1G	Protein phosphatase 1G OS=Homo sapiens OX=9606 GN=PPM1G PE=1 SV=1	0.405237	0.0485904	0.384003	0.100408	0.476458	-0.356646	-0.0212339	-0.304828	0.0712217	0.335412	0.0518177	0.427868	-0.283595	0.0924556	0.37605	1.30594e-11	0.363053	9.28776e-11	0.0618564	1.55007e-14	1.10922e-09	0.690536	1.00269e-07	0.183476	7.27075e-09	0.332192	1.56927e-12	5.78726e-07	0.0851353	1.92143e-10	2.86955e-10	0.864796	1.538e-09	0.156296	4.70791e-13	1.86931e-08	0.902046	5.7284e-07	0.317586	9.01037e-08	0.482658	3.40704e-11	2.53159e-06	0.156966	2.8497e-09	n.s.	n.s.
sp|O15357|SHIP2_HUMAN	INPPL1	Phosphatidylinositol 3,4,5-trisphosphate 5-phosphatase 2 OS=Homo sapiens OX=9606 GN=INPPL1 PE=1 SV=2	-0.175251	-0.262255	-0.0111293	-0.127331	-0.227902	-0.087004	0.164122	0.0479196	-0.0526515	0.251126	0.134924	0.0343525	-0.116202	-0.216773	-0.100571	0.217551	0.0720055	0.936199	0.365403	0.113963	0.533714	0.246944	0.730765	0.705464	0.0837966	0.338204	0.804994	0.407885	0.131453	0.472723	0.289376	0.617586	0.954579	0.539418	0.157499	0.625117	0.659865	0.7747	0.802032	0.136042	0.48903	0.841083	0.474206	0.220958	0.553238	n.s.	n.s.
sp|O15371|EIF3D_HUMAN	EIF3D	Eukaryotic translation initiation factor 3 subunit D OS=Homo sapiens OX=9606 GN=EIF3D PE=1 SV=1	0.0170575	0.0299577	0.0498017	0.0956839	0.0951025	0.0129001	0.0327441	0.0786263	0.078045	0.019844	0.0657262	0.0651448	0.0458822	0.0453009	-0.000581343	0.795048	0.6489	0.451484	0.156622	0.159015	0.844193	0.618942	0.240097	0.243456	0.762582	0.323243	0.327424	0.487346	0.492804	0.99293	0.837101	0.943098	0.532259	0.304141	0.21096	0.885094	0.878071	0.297996	0.390487	0.819378	0.473146	0.397426	0.551003	0.609467	0.994148	n.s.	n.s.
sp|O15372|EIF3H_HUMAN	EIF3H	Eukaryotic translation initiation factor 3 subunit H OS=Homo sapiens OX=9606 GN=EIF3H PE=1 SV=1	0.078097	0.00840661	-0.0351387	0.133056	-0.0893298	-0.0696904	-0.113236	0.0549589	-0.167427	-0.0435453	0.124649	-0.0977364	0.168195	-0.054191	-0.222386	0.361099	0.921499	0.680546	0.121423	0.296556	0.41486	0.186617	0.519908	0.0522497	0.609994	0.146443	0.253717	0.0512025	0.525743	0.0105525	0.440144	0.990808	0.740705	0.254006	0.362987	0.514812	0.604388	0.581828	0.129998	0.693803	0.26585	0.319173	0.0755703	0.639073	0.0204948	n.s.	n.s.
sp|O15382|BCAT2_HUMAN	BCAT2	Branched-chain-amino-acid aminotransferase, mitochondrial OS=Homo sapiens OX=9606 GN=BCAT2 PE=1 SV=2	-0.476805	-0.108628	-0.39811	0.0857037	-0.230415	0.368177	0.078695	0.562509	0.24639	-0.289482	0.194332	-0.121787	0.483814	0.167695	-0.316119	1.14574e-05	0.187114	9.11187e-05	0.293485	0.00943421	0.000206234	0.333559	1.38435e-06	0.0060953	0.00184187	0.0246698	0.141602	9.58218e-06	0.0485418	0.000874777	5.45467e-05	0.742863	0.000317415	0.464712	0.0173102	0.000769572	0.718561	5.95542e-06	0.0282961	0.00512297	0.068824	0.191781	3.16433e-05	0.100681	0.00224392	n.s.	n.s.
sp|O15394|NCAM2_HUMAN	NCAM2	Neural cell adhesion molecule 2 OS=Homo sapiens OX=9606 GN=NCAM2 PE=1 SV=2	0.648783	0.218088	1.11922	-1.02801	0.186709	-0.430696	0.470435	-1.6768	-0.462074	0.90113	-1.2461	-0.0313788	-2.14723	-0.932509	1.21472	3.5979e-05	0.14927	3.03426e-11	9.44608e-10	0.216345	0.00499759	0.00225006	5.09122e-19	0.00267206	2.99413e-08	8.5426e-13	0.834807	1.18465e-25	1.14893e-08	2.38831e-12	0.000145882	0.721473	5.62816e-10	5.05263e-08	0.276608	0.012191	0.0980716	1.76279e-17	0.0153844	3.19728e-07	7.17704e-11	0.866839	8.90514e-24	4.20537e-07	5.4549e-11	up	n.s.
sp|O15400|STX7_HUMAN	STX7	Syntaxin-7 OS=Homo sapiens OX=9606 GN=STX7 PE=1 SV=4	0.100312	0.284848	0.155763	0.0655903	0.164437	0.184536	0.0554509	-0.0347216	0.0641247	-0.129085	-0.219258	-0.120412	-0.0901725	0.00867381	0.0988463	0.342893	0.0128179	0.147833	0.532122	0.127815	0.0900814	0.596782	0.739831	0.541226	0.226092	0.0474316	0.257558	0.39272	0.933788	0.349812	0.421642	0.345346	0.209155	0.685081	0.174306	0.144723	0.866654	0.7817	0.672411	0.312676	0.114336	0.32315	0.458441	0.955371	0.430945	n.s.	n.s.
sp|O15409-4|FOXP2_HUMAN	FOXP2	Isoform 4 of Forkhead box protein P2 OS=Homo sapiens OX=9606 GN=FOXP2	0.969946	-0.266716	0.562886	0.417792	1.01179	-1.23666	-0.407061	-0.552154	0.0418461	0.829601	0.684508	1.27851	-0.145093	0.448907	0.594	8.70825e-08	0.0286156	9.13274e-05	0.00155978	4.69626e-08	2.23175e-09	0.00192823	0.0001122	0.712994	7.86103e-07	9.53108e-06	1.32553e-09	0.211579	0.000843286	5.05555e-05	7.34863e-07	0.459673	0.000317949	0.0109338	3.50531e-07	3.49315e-08	0.0910412	0.000308617	0.807937	5.90146e-06	0.000135788	1.51073e-08	0.266419	0.00437943	0.000184102	up	n.s.
sp|O15439|MRP4_HUMAN	ABCC4	Multidrug resistance-associated protein 4 OS=Homo sapiens OX=9606 GN=ABCC4 PE=1 SV=3	0.480305	-0.129931	0.287616	-0.993846	-0.774969	-0.610236	-0.192688	-1.47415	-1.25527	0.417548	-0.863915	-0.645038	-1.28146	-1.06259	0.218877	0.162418	0.701766	0.398571	0.00560616	0.0273905	0.0784144	0.570598	0.000103713	0.000681273	0.222988	0.014718	0.0635136	0.000546357	0.00328336	0.519692	0.225656	0.955389	0.480911	0.028444	0.0447112	0.129288	0.854412	0.000287908	0.00554931	0.309281	0.0459474	0.0958411	0.00122936	0.0122696	0.59707	n.s.	n.s.
sp|O15446-2|RPA34_HUMAN	CD3EAP	Isoform 2 of DNA-directed RNA polymerase I subunit RPA34 OS=Homo sapiens OX=9606 GN=CD3EAP	-0.69504	-0.122247	-0.878041	0.0613829	-1.02119	0.572794	-0.183001	0.756423	-0.326153	-0.755794	0.183629	-0.898947	0.939424	-0.143153	-1.08258	0.000146299	0.408909	1.03107e-05	0.676151	1.49256e-06	0.000934795	0.22182	5.88854e-05	0.0368986	5.94312e-05	0.220302	7.71149e-06	4.4293e-06	0.335256	6.78733e-07	0.00049136	0.874398	4.7162e-05	0.794498	7.32803e-06	0.00286661	0.637923	0.000171814	0.100559	0.00025761	0.359084	3.3321e-05	1.56394e-05	0.45984	4.14764e-06	down	n.s.
sp|O15460|P4HA2_HUMAN	P4HA2	Prolyl 4-hydroxylase subunit alpha-2 OS=Homo sapiens OX=9606 GN=P4HA2 PE=1 SV=1	-0.0505036	-0.0745104	0.00613748	0.0786984	0.0458853	-0.0240068	0.0566411	0.129202	0.0963889	0.0806479	0.153209	0.120396	0.0725609	0.0397478	-0.0328131	0.686522	0.552654	0.960793	0.530792	0.71375	0.847593	0.651016	0.308005	0.443946	0.52078	0.229477	0.341208	0.562992	0.750551	0.792883	0.746498	0.925689	0.974092	0.684055	0.763804	0.887844	0.891517	0.37002	0.588698	0.614588	0.371062	0.411641	0.623328	0.820377	0.832389	n.s.	n.s.
sp|O15484|CAN5_HUMAN	CAPN5	Calpain-5 OS=Homo sapiens OX=9606 GN=CAPN5 PE=1 SV=2	0.010315	-0.160582	0.0904019	-0.311116	-0.0820462	-0.170897	0.0800869	-0.321431	-0.0923612	0.250984	-0.150534	0.0785362	-0.401518	-0.172448	0.22907	0.917648	0.110766	0.366258	0.00256532	0.411973	0.0900495	0.423174	0.00187817	0.356024	0.013878	0.134487	0.432166	0.000137394	0.0872299	0.0242143	0.934663	0.67265	0.449116	0.0159926	0.48224	0.144712	0.77361	0.00393039	0.508225	0.0292461	0.249052	0.505877	0.000350102	0.159715	0.0421406	n.s.	n.s.
sp|O15488|GLYG2_HUMAN	GYG2	Glycogenin-2 OS=Homo sapiens OX=9606 GN=GYG2 PE=1 SV=2	1.36478	-0.0593359	1.44015	0.390114	1.56731	-1.42411	0.0753689	-0.974664	0.202527	1.49948	0.44945	1.62664	-1.05003	0.127158	1.17719	3.28096e-08	0.692069	1.46736e-08	0.0165404	4.02975e-09	1.73698e-08	0.615408	3.55323e-06	0.186533	7.94964e-09	0.00699002	2.26368e-09	1.33733e-06	0.3998	2.78594e-07	3.04783e-07	0.95387	1.45035e-07	0.0612181	3.89338e-08	2.10241e-07	0.876694	1.38186e-05	0.321794	9.74598e-08	0.0259143	2.49048e-08	5.36529e-06	0.526247	1.85838e-06	up	n.s.
sp|O15498|YKT6_HUMAN	YKT6	Synaptobrevin homolog YKT6 OS=Homo sapiens OX=9606 GN=YKT6 PE=1 SV=1	-0.150113	-0.09246	-0.13144	-0.399126	-0.517935	0.0576534	0.0186731	-0.249013	-0.367821	-0.0389803	-0.306666	-0.425475	-0.267686	-0.386494	-0.118808	0.17717	0.401997	0.235912	0.000824567	3.43144e-05	0.600135	0.864942	0.0285325	0.00182734	0.722733	0.00800006	0.000415093	0.0191798	0.00113996	0.283117	0.24244	0.874398	0.310975	0.00690631	0.000117467	0.683119	0.967293	0.0452544	0.0115217	0.787371	0.0289845	0.00111696	0.0309357	0.0055069	0.361008	n.s.	n.s.
sp|O15511-2|ARPC5_HUMAN	ARPC5	Isoform 2 of Actin-related protein 2/3 complex subunit 5 OS=Homo sapiens OX=9606 GN=ARPC5	0.0554141	0.0804522	-0.0855028	0.107565	0.139636	0.0250381	-0.140917	0.0521505	0.0842217	-0.165955	0.0271124	0.0591836	0.193067	0.225139	0.0320711	0.391272	0.218469	0.192135	0.105498	0.0401513	0.696057	0.0385573	0.419212	0.198563	0.0170714	0.672403	0.360566	0.00680515	0.00222958	0.617302	0.469905	0.775478	0.262098	0.229341	0.0626404	0.767678	0.328842	0.484221	0.337238	0.0349316	0.783628	0.431439	0.0120514	0.00917211	0.684692	n.s.	n.s.
sp|O15530|PDPK1_HUMAN	PDPK1	3-phosphoinositide-dependent protein kinase 1 OS=Homo sapiens OX=9606 GN=PDPK1 PE=1 SV=1	-0.710165	-0.148289	-0.597358	-0.191816	-0.523232	0.561876	0.112807	0.518349	0.186933	-0.449069	-0.0435268	-0.374943	0.405542	0.0741255	-0.331416	6.84257e-09	0.15459	3.76427e-07	0.0673348	4.94685e-06	1.30336e-06	0.276867	5.84487e-06	0.0743757	5.90746e-05	0.673295	0.000605801	0.000236929	0.473464	0.00216183	7.587e-08	0.727611	2.5123e-06	0.16653	2.10952e-05	9.40166e-06	0.684765	2.15153e-05	0.166047	0.000256454	0.784207	0.00155957	0.00057428	0.592089	0.00503428	down	n.s.
sp|O15540-2|FABP7_HUMAN	FABP7	Isoform 2 of Fatty acid-binding protein, brain OS=Homo sapiens OX=9606 GN=FABP7	-0.0242078	0.0173329	-0.154925	-0.305185	0.702977	0.0415408	-0.130717	-0.280978	0.727185	-0.172258	-0.322518	0.685644	-0.15026	0.857902	1.00816	0.848299	0.891032	0.230329	0.0250665	2.52964e-05	0.742975	0.308656	0.037177	1.69544e-05	0.184373	0.018789	3.3785e-05	0.244104	2.12786e-06	2.35112e-07	0.880992	0.982683	0.304741	0.0825389	8.94935e-05	0.807575	0.706877	0.0573722	0.000301587	0.264255	0.05582	0.000123582	0.30264	3.55265e-05	1.59251e-06	n.s.	n.s.
sp|O15550|KDM6A_HUMAN	KDM6A	Lysine-specific demethylase 6A OS=Homo sapiens OX=9606 GN=KDM6A PE=1 SV=2	-0.469526	-0.263078	-0.0334411	-0.280528	-0.129791	0.206448	0.436085	0.188998	0.339735	0.229637	-0.01745	0.133287	-0.247087	-0.0963495	0.150737	0.0165752	0.15577	0.852668	0.131596	0.4741	0.260101	0.0245396	0.301153	0.0718413	0.212258	0.922771	0.462452	0.18103	0.593931	0.40697	0.0310725	0.728765	0.88876	0.269299	0.544253	0.352624	0.274058	0.363048	0.161948	0.296341	0.958439	0.535837	0.232411	0.695992	0.489015	n.s.	n.s.
sp|O43143|DHX15_HUMAN	DHX15	Pre-mRNA-splicing factor ATP-dependent RNA helicase DHX15 OS=Homo sapiens OX=9606 GN=DHX15 PE=1 SV=2	-0.0645684	-0.0285183	0.0029814	-0.0143377	0.048148	0.0360501	0.0675498	0.0502306	0.112716	0.0314997	0.0141806	0.0766663	-0.0173191	0.0451666	0.0624858	0.250225	0.606065	0.956841	0.794852	0.387255	0.515424	0.229833	0.367504	0.052811	0.569265	0.797047	0.175418	0.753565	0.416731	0.265265	0.325264	0.930152	0.971637	0.874108	0.456771	0.609525	0.647494	0.431652	0.130768	0.657071	0.87427	0.231486	0.795623	0.541541	0.340305	n.s.	n.s.
sp|O43148-2|MCES_HUMAN	RNMT	Isoform 2 of mRNA cap guanine-N7 methyltransferase OS=Homo sapiens OX=9606 GN=RNMT	0.121305	0.000716653	0.0682413	0.107769	0.24982	-0.120588	-0.0530634	-0.013536	0.128516	0.0675246	0.107052	0.249104	0.0395273	0.181579	0.142052	0.109939	0.992179	0.356527	0.152494	0.00280943	0.111906	0.471284	0.853182	0.0917424	0.361479	0.155085	0.00287169	0.590294	0.0216066	0.0645861	0.161294	0.99994	0.439353	0.297932	0.00585254	0.173446	0.801156	0.879349	0.192379	0.458612	0.276271	0.00621582	0.649904	0.0531097	0.0995376	n.s.	n.s.
sp|O43149|ZZEF1_HUMAN	ZZEF1	Zinc finger ZZ-type and EF-hand domain-containing protein 1 OS=Homo sapiens OX=9606 GN=ZZEF1 PE=1 SV=6	0.261124	0.0327058	0.363301	-0.0780203	0.306948	-0.228418	0.102177	-0.339145	0.0458234	0.330596	-0.110726	0.274242	-0.441322	-0.0563538	0.384968	0.00227404	0.660947	0.000106806	0.301559	0.000571001	0.00605658	0.180669	0.000217943	0.539947	0.000281118	0.148615	0.001531	1.15516e-05	0.452248	5.684e-05	0.00544949	0.946161	0.000364943	0.47252	0.00141179	0.0144172	0.597492	0.000565702	0.671552	0.0010044	0.268382	0.00355655	3.75393e-05	0.573059	0.000204509	n.s.	n.s.
sp|O43150|ASAP2_HUMAN	ASAP2	Arf-GAP with SH3 domain, ANK repeat and PH domain-containing protein 2 OS=Homo sapiens OX=9606 GN=ASAP2 PE=1 SV=3	0.779997	-0.0444547	0.828393	-0.225044	0.702426	-0.824452	0.0483954	-1.00504	-0.0775707	0.872847	-0.180589	0.746881	-1.05344	-0.125966	0.92747	3.27054e-09	0.700061	5.66263e-10	0.0542471	5.22846e-08	6.53498e-10	0.674964	8.9287e-13	0.50192	1.12004e-10	0.120656	1.07554e-08	1.53458e-13	0.276828	1.5201e-11	3.95023e-08	0.955389	7.79533e-09	0.143015	3.84723e-07	1.16306e-08	0.899851	1.42088e-11	0.637164	2.17646e-09	0.230128	1.01342e-07	2.50488e-12	0.398358	2.89327e-10	up	n.s.
sp|O43157|PLXB1_HUMAN	PLXNB1	Plexin-B1 OS=Homo sapiens OX=9606 GN=PLXNB1 PE=1 SV=3	0.307327	0.0443021	0.432982	-0.192575	0.177679	-0.263025	0.125655	-0.499902	-0.129648	0.38868	-0.236877	0.133377	-0.625557	-0.255303	0.370254	0.0237396	0.725631	0.00269329	0.13883	0.170098	0.048678	0.32547	0.000818447	0.310761	0.00588925	0.0729304	0.297458	9.00204e-05	0.0549428	0.00812512	0.0424357	0.95672	0.0062219	0.279371	0.223638	0.0860184	0.714144	0.00184522	0.460822	0.0139723	0.157375	0.364795	0.000238096	0.111368	0.0162218	n.s.	n.s.
sp|O43159|RRP8_HUMAN	RRP8	Ribosomal RNA-processing protein 8 OS=Homo sapiens OX=9606 GN=RRP8 PE=1 SV=2	-0.801868	0.00932614	-0.563961	0.0195065	-0.822166	0.811194	0.237908	0.821375	-0.0202978	-0.573287	0.0101803	-0.831492	0.583467	-0.258205	-0.841672	7.53033e-05	0.953198	0.00208974	0.902315	5.71718e-05	6.63361e-05	0.146511	5.77872e-05	0.898375	0.00183202	0.948917	5.04061e-05	0.00158671	0.116941	4.39514e-05	0.000278272	0.993954	0.00499945	0.943654	0.00018508	0.000289738	0.549223	0.000168869	0.936764	0.00509807	0.971984	0.000175499	0.00323861	0.201915	0.000162857	down	n.s.
sp|O43166|SI1L1_HUMAN	SIPA1L1	Signal-induced proliferation-associated 1-like protein 1 OS=Homo sapiens OX=9606 GN=SIPA1L1 PE=1 SV=4	-0.0318606	0.0440528	0.172218	-0.264998	-0.415963	0.0759134	0.204079	-0.233137	-0.384103	0.128166	-0.30905	-0.460016	-0.437216	-0.588182	-0.150966	0.74762	0.656602	0.088388	0.0107	0.000159359	0.444861	0.0452087	0.0232926	0.00040811	0.200557	0.00338494	4.22654e-05	8.42772e-05	8.24614e-07	0.133389	0.798198	0.946161	0.134084	0.045007	0.000454312	0.54375	0.352186	0.0377827	0.00376564	0.283035	0.0147937	0.000150552	0.000224255	1.61806e-05	0.188534	n.s.	n.s.
sp|O43169|CYB5B_HUMAN	CYB5B	Cytochrome b5 type B OS=Homo sapiens OX=9606 GN=CYB5B PE=1 SV=3	-0.168597	-0.00816821	0.0817881	-0.378983	-0.600082	0.160429	0.250385	-0.210387	-0.431485	0.0899563	-0.370815	-0.591914	-0.460772	-0.68187	-0.221098	0.223765	0.951981	0.548587	0.0111238	0.000294907	0.246082	0.0777625	0.133357	0.00475282	0.509846	0.0126718	0.00033713	0.00293774	7.852e-05	0.115876	0.296537	0.993908	0.622582	0.0459934	0.000781829	0.336155	0.435694	0.177882	0.0236277	0.60393	0.0412737	0.000924596	0.00565094	0.000677265	0.166663	n.s.	n.s.
sp|O43172-2|PRP4_HUMAN	PRPF4	Isoform 2 of U4/U6 small nuclear ribonucleoprotein Prp4 OS=Homo sapiens OX=9606 GN=PRPF4	-0.384144	-0.526248	-0.387626	-0.152492	-0.279766	-0.142104	-0.00348154	0.231653	0.104379	0.138622	0.373757	0.246482	0.235134	0.10786	-0.127274	0.00822221	0.000730626	0.00775674	0.253304	0.0441779	0.285913	0.978795	0.0899367	0.429686	0.297506	0.00977773	0.0726496	0.0855826	0.414741	0.337645	0.0168002	0.092757	0.0158153	0.421009	0.0682084	0.381462	0.9977	0.126336	0.576076	0.392348	0.0339786	0.107519	0.119136	0.540062	0.41803	n.s.	n.s.
sp|O43172|PRP4_HUMAN	PRPF4	U4/U6 small nuclear ribonucleoprotein Prp4 OS=Homo sapiens OX=9606 GN=PRPF4 PE=1 SV=2	-0.272181	-0.05473	-0.347947	0.081594	-0.204426	0.217451	-0.0757656	0.353775	0.0677554	-0.293217	0.136324	-0.149696	0.429541	0.143521	-0.28602	5.93425e-07	0.286657	6.77247e-10	0.113389	0.000119383	4.61814e-05	0.141213	3.91692e-10	0.187796	9.73608e-08	0.00887251	0.00418315	2.555e-13	0.00595558	1.82021e-07	3.95133e-06	0.820067	9.16851e-09	0.241803	0.000353753	0.00021073	0.54013	3.85152e-09	0.323279	9.50807e-07	0.0313943	0.00867312	4.07438e-12	0.0192999	1.2737e-06	n.s.	n.s.
sp|O43173|SIA8C_HUMAN	ST8SIA3	Sia-alpha-2,3-Gal-beta-1,4-GlcNAc-R:alpha 2,8-sialyltransferase OS=Homo sapiens OX=9606 GN=ST8SIA3 PE=1 SV=3	-0.126484	0.0682577	-0.0370032	0.00427894	-0.298833	0.194741	0.0894803	0.130762	-0.17235	-0.105261	-0.0639787	-0.367091	0.0412821	-0.26183	-0.303112	0.255704	0.536922	0.737326	0.969037	0.00986636	0.0839375	0.419173	0.240273	0.124381	0.342818	0.562616	0.00193594	0.708326	0.0222892	0.00894885	0.330282	0.921978	0.791497	0.98399	0.0180278	0.136815	0.770259	0.298149	0.238486	0.439327	0.695268	0.00437964	0.755116	0.0544472	0.0176565	n.s.	n.s.
sp|O43175|SERA_HUMAN	PHGDH	D-3-phosphoglycerate dehydrogenase OS=Homo sapiens OX=9606 GN=PHGDH PE=1 SV=4	0.495746	0.060893	0.395551	-0.187346	0.637203	-0.434853	-0.100195	-0.683092	0.141457	0.334658	-0.248239	0.57631	-0.582897	0.241652	0.824549	1.69129e-05	0.483108	0.000205174	0.0409972	6.71949e-07	7.57218e-05	0.254097	2.55641e-07	0.113666	0.000990911	0.00924036	2.5732e-06	2.21786e-06	0.0109124	1.63812e-08	7.68683e-05	0.90879	0.000642984	0.116526	3.61909e-06	0.000324287	0.66545	1.33743e-06	0.224113	0.00300674	0.0323866	1.26228e-05	8.481e-06	0.0310926	1.5359e-07	n.s.	n.s.
sp|O43181|NDUS4_HUMAN	NDUFS4	NADH dehydrogenase [ubiquinone] iron-sulfur protein 4, mitochondrial OS=Homo sapiens OX=9606 GN=NDUFS4 PE=1 SV=1	-0.186878	0.0642583	-0.366215	0.281101	-0.199169	0.251136	-0.179337	0.467979	-0.0122909	-0.430473	0.216843	-0.263427	0.647316	0.167046	-0.48027	0.175594	0.633529	0.0128886	0.0481762	0.150277	0.0743819	0.192769	0.00242115	0.92711	0.00451444	0.119241	0.0623861	0.000123656	0.223604	0.00197231	0.240741	0.937072	0.0245605	0.131062	0.200799	0.123566	0.610131	0.00492242	0.954353	0.0111072	0.228598	0.0943642	0.000318649	0.337148	0.00462312	n.s.	n.s.
sp|O43189-2|PHF1_HUMAN	PHF1	Isoform 1 of PHD finger protein 1 OS=Homo sapiens OX=9606 GN=PHF1	0.46262	0.312478	0.613042	0.267664	0.451104	-0.150142	0.150422	-0.194956	-0.0115157	0.300564	-0.0448144	0.138626	-0.345378	-0.161938	0.18344	0.0015412	0.0213643	0.000107374	0.0445164	0.0018934	0.241067	0.240223	0.132936	0.926922	0.0260604	0.721602	0.277695	0.0122099	0.2075	0.155909	0.00391851	0.412814	0.000366664	0.123841	0.00414069	0.330476	0.655449	0.177403	0.954332	0.0503495	0.820316	0.345154	0.0205283	0.317818	0.216131	n.s.	n.s.
sp|O43236-4|SEPT4_HUMAN	SEPTIN4	Isoform 4 of Septin-4 OS=Homo sapiens OX=9606 GN=SEPTIN4	0.337199	0.171997	0.290731	-0.451	0.0861735	-0.165203	-0.0464685	-0.788199	-0.251026	0.118734	-0.622997	-0.0858232	-0.741731	-0.204557	0.537173	0.235029	0.543144	0.305256	0.113692	0.765731	0.559147	0.869345	0.00663987	0.386573	0.674437	0.0302216	0.766654	0.0104035	0.480047	0.0665308	0.308463	0.924502	0.38668	0.242076	0.808771	0.648084	0.968141	0.0122051	0.537718	0.746427	0.0803426	0.809018	0.0177471	0.598061	0.102121	n.s.	n.s.
sp|O43237|DC1L2_HUMAN	DYNC1LI2	Cytoplasmic dynein 1 light intermediate chain 2 OS=Homo sapiens OX=9606 GN=DYNC1LI2 PE=1 SV=1	0.47888	-0.042714	0.359278	0.135381	0.638632	-0.521594	-0.119602	-0.343499	0.159752	0.401992	0.178095	0.681346	-0.223897	0.279354	0.503251	1.3848e-07	0.46407	6.64752e-06	0.0292404	1.82749e-09	3.98994e-08	0.050769	1.15772e-05	0.0119873	1.55881e-06	0.00599343	6.58921e-10	0.00102278	0.000121739	6.75132e-08	1.10186e-06	0.906403	3.19405e-05	0.091996	1.90767e-08	4.40049e-07	0.367629	3.97003e-05	0.0458551	1.08603e-05	0.0229768	7.92093e-09	0.00216733	0.000974935	5.40674e-07	n.s.	n.s.
sp|O43242|PSMD3_HUMAN	PSMD3	26S proteasome non-ATPase regulatory subunit 3 OS=Homo sapiens OX=9606 GN=PSMD3 PE=1 SV=2	-0.0210018	0.0844096	0.0333248	0.0856114	0.269593	0.105411	0.0543266	0.106613	0.290595	-0.0510848	0.00120174	0.185183	0.0522866	0.236268	0.183981	0.7215	0.162967	0.572722	0.157383	0.000207016	0.0860277	0.361414	0.0827924	9.46411e-05	0.390124	0.983697	0.00510732	0.379309	0.000731058	0.00534384	0.775819	0.73211	0.644595	0.3051	0.00057326	0.139545	0.740587	0.117252	0.00123098	0.487591	0.991682	0.0103745	0.445608	0.00391589	0.0111648	n.s.	n.s.
sp|O43251-8|RFOX2_HUMAN	RBFOX2	Isoform 8 of RNA binding protein fox-1 homolog 2 OS=Homo sapiens OX=9606 GN=RBFOX2	-0.362669	-0.206089	-0.703703	0.404184	-0.20095	0.156579	-0.341034	0.766852	0.161719	-0.497614	0.610273	0.00513975	1.10789	0.502754	-0.605133	0.0123792	0.131353	4.13414e-05	0.00623026	0.140631	0.24523	0.0175857	1.514e-05	0.230668	0.00128492	0.000191803	0.968972	1.1408e-07	0.00117748	0.000208993	0.0240635	0.704583	0.000161622	0.0306576	0.189614	0.335167	0.238074	5.05521e-05	0.376533	0.00374336	0.00156539	0.974433	5.75232e-07	0.00563573	0.000638154	n.s.	n.s.
sp|O43252|PAPS1_HUMAN	PAPSS1	Bifunctional 3'-phosphoadenosine 5'-phosphosulfate synthase 1 OS=Homo sapiens OX=9606 GN=PAPSS1 PE=1 SV=2	-0.196389	-0.0307646	-0.262912	0.301409	0.158028	0.165625	-0.0665222	0.497799	0.354418	-0.232147	0.332174	0.188793	0.564321	0.42094	-0.143381	0.000761817	0.589351	9.53364e-06	5.29528e-07	0.00631189	0.00426174	0.244198	1.54821e-14	7.01518e-09	8.0284e-05	4.49667e-08	0.00118791	2.6005e-17	2.00315e-11	0.0129651	0.00210535	0.930152	4.40305e-05	1.39996e-05	0.0121064	0.0106787	0.657168	3.22807e-13	3.13803e-07	0.000335525	1.18385e-06	0.0028464	6.91007e-16	1.39488e-09	0.0244731	n.s.	n.s.
sp|O43264|ZW10_HUMAN	ZW10	Centromere/kinetochore protein zw10 homolog OS=Homo sapiens OX=9606 GN=ZW10 PE=1 SV=3	-0.265341	-0.213488	-0.22483	-0.0863781	-0.112882	0.0518531	0.0405101	0.178962	0.152459	-0.0113429	0.127109	0.100606	0.138452	0.111949	-0.0265038	0.0117329	0.0366597	0.028756	0.372781	0.247844	0.589913	0.673208	0.074591	0.124202	0.905774	0.195399	0.301165	0.160256	0.251629	0.782291	0.0229645	0.50024	0.0501015	0.547031	0.310281	0.674845	0.899358	0.106748	0.23838	0.931034	0.327941	0.368565	0.208884	0.370215	0.824147	n.s.	n.s.
sp|O43281|EFS_HUMAN	EFS	Embryonal Fyn-associated substrate OS=Homo sapiens OX=9606 GN=EFS PE=1 SV=1	2.07503	-0.118486	1.79988	-0.0131342	2.00134	-2.19352	-0.275153	-2.08816	-0.0736892	1.91836	0.105352	2.11983	-1.81301	0.201464	2.01447	1.79583e-08	0.588843	1.45118e-07	0.952023	3.08326e-08	7.7407e-09	0.217589	1.63318e-08	0.736097	5.76067e-08	0.630502	1.30131e-08	1.30748e-07	0.361832	2.7973e-08	1.76281e-07	0.930152	1.0787e-06	0.975064	2.4084e-07	1.05042e-07	0.633524	1.10158e-07	0.824463	5.89798e-07	0.751682	1.19654e-07	6.51799e-07	0.488408	2.46491e-07	up	n.s.
sp|O43290|SNUT1_HUMAN	SART1	U4/U6.U5 tri-snRNP-associated protein 1 OS=Homo sapiens OX=9606 GN=SART1 PE=1 SV=1	-0.545473	-0.141824	-0.487154	0.0459799	-0.464588	0.403649	0.0583187	0.591453	0.0808845	-0.34533	0.187804	-0.322765	0.533134	0.0225658	-0.510568	3.13544e-16	0.0169913	8.89806e-14	0.43473	7.53075e-13	1.98883e-10	0.322141	3.32865e-18	0.170407	2.9351e-08	0.00170919	1.81143e-07	1.04928e-15	0.701213	9.39799e-15	1.42165e-14	0.386738	2.76275e-12	0.607685	1.635e-11	4.00076e-09	0.713883	1.05648e-16	0.300223	3.14012e-07	0.0087061	1.23134e-06	2.25359e-14	0.784469	3.08405e-13	n.s.	n.s.
sp|O43293|DAPK3_HUMAN	DAPK3	Death-associated protein kinase 3 OS=Homo sapiens OX=9606 GN=DAPK3 PE=1 SV=1	0.1499	-0.122973	0.196302	0.140597	0.226079	-0.272873	0.0464015	-0.00930261	0.0761792	0.319275	0.263571	0.349052	-0.0557042	0.0297777	0.0854819	0.283622	0.376515	0.165067	0.313623	0.112947	0.0595722	0.736165	0.94606	0.581197	0.0302524	0.0679107	0.0192372	0.68607	0.82865	0.536377	0.360234	0.867629	0.229839	0.485827	0.156233	0.102084	0.921497	0.956101	0.704951	0.0572861	0.149681	0.0335504	0.735094	0.879969	0.611922	n.s.	n.s.
sp|O43294|TGFI1_HUMAN	TGFB1I1	Transforming growth factor beta-1-induced transcript 1 protein OS=Homo sapiens OX=9606 GN=TGFB1I1 PE=1 SV=2	-0.0949692	0.20106	-0.312484	0.0280949	-0.200602	0.296029	-0.217514	0.123064	-0.105633	-0.513543	-0.172965	-0.401662	0.340578	0.111882	-0.228697	0.404783	0.0829085	0.0088255	0.804443	0.0835818	0.0126716	0.0615924	0.281965	0.354678	6.08758e-05	0.133589	0.0010771	0.0046612	0.327299	0.0499673	0.482781	0.636506	0.0176479	0.879071	0.119672	0.02738	0.395981	0.343102	0.50697	0.000262676	0.247791	0.00261157	0.00856527	0.451314	0.0795409	n.s.	n.s.
sp|O43295|SRGP3_HUMAN	SRGAP3	SLIT-ROBO Rho GTPase-activating protein 3 OS=Homo sapiens OX=9606 GN=SRGAP3 PE=1 SV=3	0.454286	0.0391338	0.46783	-0.177859	0.576959	-0.415152	0.0135433	-0.632146	0.122673	0.428696	-0.216993	0.537825	-0.645689	0.10913	0.754819	5.98113e-08	0.602168	2.86169e-08	0.0200823	6.61369e-11	4.86725e-07	0.85671	2.96854e-12	0.105228	2.37088e-07	0.00495167	5.93848e-10	1.38737e-12	0.148731	3.20994e-15	5.28133e-07	0.930152	2.60331e-07	0.0700857	9.56055e-10	3.97237e-06	0.963272	4.32635e-11	0.21239	2.03989e-06	0.0199077	7.26097e-09	1.98648e-11	0.243898	1.14555e-13	n.s.	n.s.
sp|O43301|HS12A_HUMAN	HSPA12A	Heat shock 70 kDa protein 12A OS=Homo sapiens OX=9606 GN=HSPA12A PE=1 SV=2	0.437857	0.111406	0.481425	-0.621485	0.00377264	-0.326451	0.0435679	-1.05934	-0.434084	0.370019	-0.732891	-0.107633	-1.10291	-0.477652	0.625257	5.61033e-05	0.294528	1.04164e-05	2.2634e-08	0.971637	0.0024046	0.68144	8.12147e-19	6.45579e-05	0.000609722	8.85574e-11	0.311131	5.85097e-20	1.21056e-05	1.89262e-08	0.000214393	0.830521	4.76069e-05	8.39661e-07	0.977458	0.00655414	0.900797	2.71333e-17	0.000903494	0.00197245	4.59935e-09	0.379525	2.07619e-18	0.000149942	1.73465e-07	n.s.	n.s.
sp|O43303|CP110_HUMAN	CCP110	Centriolar coiled-coil protein of 110 kDa OS=Homo sapiens OX=9606 GN=CCP110 PE=1 SV=3	-0.0393308	-0.129766	0.0245482	-0.198993	0.640928	-0.0904355	0.063879	-0.159663	0.680258	0.154314	-0.0692272	0.770694	-0.223542	0.616379	0.839921	0.793905	0.393258	0.870399	0.196582	0.000423737	0.54972	0.671846	0.29608	0.000237012	0.312062	0.646323	6.36906e-05	0.149327	0.000610185	2.39187e-05	0.836514	0.87422	0.903286	0.357554	0.00108208	0.640014	0.899116	0.357764	0.00244727	0.407779	0.763059	0.000215064	0.195981	0.00338966	9.60448e-05	n.s.	n.s.
sp|O43310|CTIF_HUMAN	CTIF	CBP80/20-dependent translation initiation factor OS=Homo sapiens OX=9606 GN=CTIF PE=1 SV=1	1.1645	0.155558	1.099	0.166893	1.24184	-1.00894	-0.0655008	-0.997608	0.0773361	0.943443	0.0113352	1.08628	-0.932108	0.142837	1.07494	8.68098e-13	0.153251	4.08896e-12	0.126301	1.48234e-13	3.73153e-11	0.542692	4.96163e-11	0.472769	1.97553e-10	0.915882	5.55644e-12	2.64895e-10	0.188723	7.31396e-12	2.4311e-11	0.72417	9.0194e-11	0.261623	3.69613e-12	8.95724e-10	0.839761	5.83247e-10	0.613246	3.58056e-09	0.953953	1.08284e-10	2.5014e-09	0.29564	1.49687e-10	up	n.s.
sp|O43312-5|MTSS1_HUMAN	MTSS1	Isoform 4 of Protein MTSS 1 OS=Homo sapiens OX=9606 GN=MTSS1	0.56442	0.111352	0.674675	-0.753223	0.184273	-0.453067	0.110255	-1.31764	-0.380146	0.563322	-0.864575	0.0729209	-1.4279	-0.490402	0.937496	9.64292e-05	0.336947	1.25093e-05	3.14329e-06	0.120045	0.000832527	0.341605	9.31777e-10	0.00347318	9.84621e-05	4.96335e-07	0.526352	2.59127e-10	0.000401332	1.58996e-07	0.000344274	0.846517	5.58326e-05	6.85404e-05	0.164892	0.00258772	0.724422	8.31756e-09	0.0187624	0.000398381	1.01633e-05	0.595851	2.45504e-09	0.00244569	1.13483e-06	n.s.	n.s.
sp|O43314|VIP2_HUMAN	PPIP5K2	Inositol hexakisphosphate and diphosphoinositol-pentakisphosphate kinase 2 OS=Homo sapiens OX=9606 GN=PPIP5K2 PE=1 SV=3	0.318835	0.13987	0.409439	0.0761291	0.593614	-0.178965	0.0906045	-0.242705	0.274779	0.269569	-0.063741	0.453744	-0.33331	0.184175	0.517485	0.00214843	0.133242	0.000227165	0.403142	3.12741e-06	0.0594968	0.321735	0.0138576	0.0063795	0.00724543	0.482631	7.74583e-05	0.00149859	0.0531236	1.72573e-05	0.00519643	0.704583	0.000703411	0.576942	1.40562e-05	0.102043	0.713883	0.0237361	0.0292061	0.0167992	0.627651	0.000254929	0.00306971	0.10818	7.22426e-05	n.s.	n.s.
sp|O43318|M3K7_HUMAN	MAP3K7	Mitogen-activated protein kinase kinase kinase 7 OS=Homo sapiens OX=9606 GN=MAP3K7 PE=1 SV=1	0.0312375	-0.00153275	0.00672161	-0.00363625	0.0923547	-0.0327703	-0.0245159	-0.0348738	0.0611172	0.00825436	-0.00210351	0.0938875	-0.0103579	0.0856331	0.095991	0.573674	0.977955	0.903551	0.947731	0.0985877	0.555055	0.65868	0.530003	0.272217	0.881707	0.969749	0.093209	0.851881	0.12522	0.0862199	0.645793	0.997169	0.930927	0.972133	0.138484	0.644257	0.89447	0.591038	0.420368	0.913171	0.983804	0.133122	0.877216	0.212356	0.128408	n.s.	n.s.
sp|O43324|MCA3_HUMAN	EEF1E1	Eukaryotic translation elongation factor 1 epsilon-1 OS=Homo sapiens OX=9606 GN=EEF1E1 PE=1 SV=1	0.0826346	0.0792189	0.00817411	0.0969933	0.00439467	-0.0034156	-0.0744604	0.0143587	-0.0782399	-0.0710448	0.0177743	-0.0748243	0.0888192	-0.00377944	-0.0925986	0.347631	0.367821	0.925791	0.270757	0.960061	0.968953	0.397162	0.870041	0.373743	0.419083	0.839514	0.394869	0.312935	0.965648	0.292914	0.42655	0.866553	0.947334	0.439802	0.968371	0.977818	0.757433	0.892538	0.524859	0.516441	0.899502	0.466618	0.377172	0.97798	0.371099	n.s.	n.s.
sp|O43347|MSI1H_HUMAN	MSI1	RNA-binding protein Musashi homolog 1 OS=Homo sapiens OX=9606 GN=MSI1 PE=1 SV=1	0.0927697	0.0303433	0.0979152	0.373658	0.305717	-0.0624264	0.00514552	0.280888	0.212947	0.0675719	0.343314	0.275373	0.275742	0.207801	-0.0679409	0.316379	0.739897	0.291063	0.000614872	0.00326269	0.496792	0.955035	0.00597219	0.0295475	0.462506	0.00129604	0.00682366	0.00676317	0.0331803	0.460104	0.393357	0.959301	0.371752	0.00558468	0.00669179	0.592273	0.990745	0.0110855	0.0860798	0.560512	0.0070324	0.0134229	0.0119845	0.0749741	0.542002	n.s.	n.s.
sp|O43390-2|HNRPR_HUMAN	HNRNPR	Isoform 2 of Heterogeneous nuclear ribonucleoprotein R OS=Homo sapiens OX=9606 GN=HNRNPR	-0.0752382	0.0169786	0.0381331	0.195805	0.0202011	0.0922168	0.113371	0.271043	0.0954393	0.0211545	0.178827	0.00322244	0.157672	-0.017932	-0.175604	0.247598	0.790425	0.552215	0.0061074	0.751953	0.160319	0.088643	0.000437684	0.146991	0.740693	0.0109375	0.959733	0.0222157	0.77898	0.0122014	0.322363	0.968435	0.626201	0.0302092	0.797223	0.235753	0.452118	0.0010529	0.269816	0.8025	0.036946	0.966452	0.0352747	0.841941	0.0232663	n.s.	n.s.
sp|O43395|PRPF3_HUMAN	PRPF3	U4/U6 small nuclear ribonucleoprotein Prp3 OS=Homo sapiens OX=9606 GN=PRPF3 PE=1 SV=2	-0.32735	0.0551182	-0.148641	0.184383	-0.190432	0.382468	0.178708	0.511733	0.136918	-0.20376	0.129265	-0.24555	0.333025	-0.0417901	-0.374815	3.67253e-05	0.370446	0.0235062	0.0066243	0.00531791	5.64636e-06	0.00813168	1.08757e-07	0.0350163	0.00326651	0.0451496	0.000700221	3.01373e-05	0.494992	7.27492e-06	0.000148277	0.867451	0.0420185	0.031829	0.01036	3.34276e-05	0.175634	6.18239e-07	0.0970587	0.0084099	0.109902	0.00177859	8.90712e-05	0.610861	3.4133e-05	n.s.	n.s.
sp|O43396|TXNL1_HUMAN	TXNL1	Thioredoxin-like protein 1 OS=Homo sapiens OX=9606 GN=TXNL1 PE=1 SV=3	0.341908	0.0668318	0.210559	0.0676886	0.404788	-0.275076	-0.131349	-0.27422	0.0628798	0.143727	0.000856879	0.337956	-0.14287	0.194229	0.337099	0.00301298	0.553837	0.0641406	0.548774	0.000495824	0.0161968	0.245762	0.0165224	0.577481	0.204345	0.993938	0.00335129	0.207035	0.0873136	0.00342912	0.006952	0.926249	0.101675	0.701251	0.00124446	0.0337126	0.658245	0.0277952	0.702026	0.287259	0.99677	0.00712429	0.261156	0.159715	0.00752509	n.s.	n.s.
sp|O43399-7|TPD54_HUMAN	TPD52L2	Isoform 7 of Tumor protein D54 OS=Homo sapiens OX=9606 GN=TPD52L2	-0.22717	-0.0360108	-0.362092	0.340596	-0.0352773	0.191159	-0.134922	0.567765	0.191892	-0.326081	0.376606	0.000733516	0.702687	0.326814	-0.375873	0.0358376	0.723071	0.00199696	0.00320891	0.728468	0.0722797	0.194327	2.32899e-05	0.0712875	0.00441383	0.00144858	0.99423	1.61051e-06	0.00434345	0.00147229	0.0609346	0.95672	0.00480363	0.0187449	0.777333	0.120635	0.613025	7.46242e-05	0.161209	0.0109019	0.00769837	0.994927	6.34103e-06	0.0151967	0.00355236	n.s.	n.s.
sp|O43402|EMC8_HUMAN	EMC8	ER membrane protein complex subunit 8 OS=Homo sapiens OX=9606 GN=EMC8 PE=1 SV=1	-0.0907034	0.015076	-0.210812	0.107209	-0.00589854	0.105779	-0.120109	0.197913	0.0848048	-0.225889	0.0921333	-0.0209746	0.318022	0.204914	-0.113108	0.220614	0.835266	0.00864916	0.151025	0.93512	0.156236	0.110235	0.0127353	0.250849	0.005471	0.213729	0.77247	0.000318648	0.0103298	0.131029	0.292904	0.975445	0.0173378	0.295852	0.949251	0.230521	0.49278	0.0220075	0.398538	0.0130942	0.351174	0.813802	0.000751005	0.0296398	0.185651	n.s.	n.s.
sp|O43414|ERI3_HUMAN	ERI3	ERI1 exoribonuclease 3 OS=Homo sapiens OX=9606 GN=ERI3 PE=1 SV=2	0.0229466	-0.0157474	-0.00584744	0.247932	0.315132	-0.0386941	-0.0287941	0.224985	0.292185	0.00989999	0.263679	0.330879	0.253779	0.320979	0.0672002	0.690892	0.784874	0.919244	5.24672e-05	6.45642e-07	0.502971	0.617913	0.000210011	3.04004e-06	0.863721	1.95031e-05	2.17957e-07	3.64554e-05	4.32236e-07	0.246265	0.750535	0.968435	0.942844	0.00082114	3.49442e-06	0.598267	0.878071	0.000546852	6.97134e-05	0.898641	0.000244882	1.44713e-06	0.00010566	9.27844e-06	0.31944	n.s.	n.s.
sp|O43426-2|SYNJ1_HUMAN	SYNJ1	Isoform 2 of Synaptojanin-1 OS=Homo sapiens OX=9606 GN=SYNJ1	0.348707	0.0356103	0.416987	-0.473649	0.113918	-0.313097	0.0682797	-0.822357	-0.234789	0.381377	-0.50926	0.0783078	-0.890637	-0.303069	0.587567	3.41907e-07	0.586924	2.0259e-09	1.99247e-11	0.0835626	3.94549e-06	0.298158	2.21285e-25	0.000444708	3.14259e-08	9.51137e-13	0.233053	3.33578e-28	7.61173e-06	8.87983e-16	2.43582e-06	0.930152	2.43572e-08	1.58097e-09	0.119672	2.46073e-05	0.702941	1.83217e-23	0.00404989	3.34015e-07	7.76264e-11	0.296312	3.12415e-26	0.000101711	3.44924e-14	n.s.	n.s.
sp|O43427|FIBP_HUMAN	FIBP	Acidic fibroblast growth factor intracellular-binding protein OS=Homo sapiens OX=9606 GN=FIBP PE=1 SV=3	0.314108	0.0618072	0.308814	-0.117455	0.252212	-0.2523	-0.00529422	-0.431563	-0.0618962	0.247006	-0.179262	0.190404	-0.426268	-0.056602	0.369666	6.77259e-05	0.322873	8.15499e-05	0.0694376	0.000619276	0.00061728	0.931564	1.3984e-06	0.322197	0.000748202	0.00867879	0.00583197	1.64798e-06	0.364223	1.01712e-05	0.000252557	0.841376	0.000289016	0.170256	0.00151567	0.00200143	0.986657	6.00682e-06	0.473983	0.0023512	0.0308922	0.0116558	6.4663e-06	0.490615	4.56995e-05	n.s.	n.s.
sp|O43432-3|IF4G3_HUMAN	EIF4G3	Isoform 3 of Eukaryotic translation initiation factor 4 gamma 3 OS=Homo sapiens OX=9606 GN=EIF4G3	0.346983	0.0127157	0.397042	0.0873867	0.425739	-0.334267	0.0500592	-0.259596	0.078756	0.384326	0.074671	0.413023	-0.309655	0.0286967	0.338352	3.14967e-12	0.781728	5.81322e-15	0.058329	1.39084e-16	1.47503e-11	0.276248	6.99749e-08	0.0876186	2.96104e-14	0.105174	7.3389e-16	2.71252e-10	0.531996	9.00723e-12	7.78964e-11	0.967938	2.06279e-13	0.150105	5.51509e-15	3.86552e-10	0.684392	4.1086e-07	0.186194	1.12776e-12	0.20755	2.66912e-14	2.54879e-09	0.644571	1.81736e-10	n.s.	n.s.
sp|O43447|PPIH_HUMAN	PPIH	Peptidyl-prolyl cis-trans isomerase H OS=Homo sapiens OX=9606 GN=PPIH PE=1 SV=1	-0.315006	-0.0403794	-0.425025	0.0949627	-0.178238	0.274626	-0.110019	0.409968	0.136768	-0.384645	0.135342	-0.137859	0.519987	0.246787	-0.273201	0.000130463	0.54105	3.93686e-06	0.160225	0.0132682	0.000508645	0.10696	6.22049e-06	0.0492429	1.36467e-05	0.0514049	0.0476444	2.60103e-07	0.00131468	0.000533912	0.000444707	0.923439	2.03173e-05	0.309455	0.0234312	0.00169836	0.487679	2.27157e-05	0.12436	7.21216e-05	0.121167	0.0746634	1.21701e-06	0.00615816	0.00145242	n.s.	n.s.
sp|O43464|HTRA2_HUMAN	HTRA2	Serine protease HTRA2, mitochondrial OS=Homo sapiens OX=9606 GN=HTRA2 PE=1 SV=2	0.139012	0.0893455	0.213891	0.381225	0.219851	-0.0496665	0.0748794	0.242213	0.0808393	0.124546	0.29188	0.130506	0.167334	0.00595989	-0.161374	0.39789	0.584628	0.199422	0.0290067	0.187756	0.760535	0.646438	0.148796	0.620615	0.447884	0.0858458	0.426831	0.311045	0.970787	0.328101	0.47655	0.930152	0.270874	0.0914543	0.244379	0.821039	0.889047	0.195869	0.736319	0.545676	0.177776	0.50035	0.375449	0.981791	0.407894	n.s.	n.s.
sp|O43488|ARK72_HUMAN	AKR7A2	Aflatoxin B1 aldehyde reductase member 2 OS=Homo sapiens OX=9606 GN=AKR7A2 PE=1 SV=3	-0.387855	-0.0523598	-0.491061	0.240952	-0.135799	0.335496	-0.103206	0.628807	0.252056	-0.438701	0.293312	-0.0834394	0.732013	0.355262	-0.376751	2.76092e-06	0.374868	1.07756e-07	0.000567598	0.0298947	1.68828e-05	0.0898342	2.62384e-09	0.000371138	5.29523e-07	7.83824e-05	0.164339	2.36946e-10	8.41305e-06	4.01607e-06	1.53435e-05	0.867629	8.35288e-07	0.00528125	0.0483019	8.86206e-05	0.452179	2.13838e-08	0.00353199	4.14975e-06	0.000741389	0.218684	2.28276e-09	0.00011018	2.00278e-05	n.s.	n.s.
sp|O43491|E41L2_HUMAN	EPB41L2	Band 4.1-like protein 2 OS=Homo sapiens OX=9606 GN=EPB41L2 PE=1 SV=1	-0.398849	-0.178218	-0.407721	0.163338	-0.10438	0.220631	-0.00887214	0.562187	0.294469	-0.229503	0.341556	0.0738379	0.571059	0.303341	-0.267718	3.07113e-06	0.00797806	2.3062e-06	0.0136176	0.09736	0.00167554	0.883416	2.51328e-08	0.000110854	0.00120549	2.09728e-05	0.231818	1.98825e-08	8.05801e-05	0.00029356	1.68868e-05	0.29031	1.27175e-05	0.053286	0.136927	0.00475292	0.971689	1.62978e-07	0.00140662	0.00355365	0.000258228	0.29497	1.20711e-07	0.000689824	0.000858283	n.s.	n.s.
sp|O43493-7|TGON2_HUMAN	TGOLN2	Isoform 7 of Trans-Golgi network integral membrane protein 2 OS=Homo sapiens OX=9606 GN=TGOLN2	0.18997	0.0508253	0.240091	0.212525	0.344481	-0.139144	0.0501215	0.0225552	0.154512	0.189266	0.161699	0.293656	-0.0275663	0.10439	0.131956	0.158346	0.698259	0.0793608	0.117038	0.0157321	0.295166	0.70222	0.86317	0.246738	0.159808	0.226269	0.0354554	0.833211	0.429073	0.320062	0.220914	0.955389	0.122207	0.247276	0.0272461	0.391067	0.907027	0.887082	0.394009	0.234424	0.366976	0.0572703	0.862187	0.552925	0.400077	n.s.	n.s.
sp|O43504|LTOR5_HUMAN	LAMTOR5	Ragulator complex protein LAMTOR5 OS=Homo sapiens OX=9606 GN=LAMTOR5 PE=1 SV=1	-0.329922	0.149818	-0.361711	0.77989	-0.167079	0.479739	-0.0317894	1.10981	0.162842	-0.511529	0.630073	-0.316897	1.1416	0.194632	-0.94697	0.057713	0.369154	0.0393263	0.000150184	0.317916	0.00865203	0.8472	2.35303e-06	0.33	0.0056611	0.00113517	0.0672724	1.62179e-06	0.247007	1.7167e-05	0.0927467	0.866695	0.066451	0.00190667	0.386152	0.0196615	0.96025	9.58835e-06	0.482289	0.0135096	0.00633941	0.100667	6.37667e-06	0.365203	7.20762e-05	n.s.	n.s.
sp|O43505|B4GA1_HUMAN	B4GAT1	Beta-1,4-glucuronyltransferase 1 OS=Homo sapiens OX=9606 GN=B4GAT1 PE=1 SV=1	-0.309584	-0.0861024	0.159919	-0.0676476	-0.367209	0.223482	0.469503	0.241937	-0.0576252	0.246021	0.0184548	-0.281107	-0.227567	-0.527128	-0.299562	0.0212439	0.491277	0.20844	0.587704	0.00782203	0.0850112	0.00124843	0.0640591	0.643811	0.0600985	0.881956	0.0341899	0.0799125	0.000441755	0.0251577	0.0385046	0.914386	0.280788	0.728963	0.0146487	0.138301	0.0761098	0.0934073	0.754858	0.102084	0.93059	0.0553827	0.112267	0.00262752	0.0435831	n.s.	n.s.
sp|O43516-3|WIPF1_HUMAN	WIPF1	Isoform 3 of WAS/WASL-interacting protein family member 1 OS=Homo sapiens OX=9606 GN=WIPF1	-0.228722	0.0629875	-0.504849	0.531187	0.112811	0.291709	-0.276127	0.759909	0.341533	-0.567836	0.4682	0.0498239	1.03604	0.61766	-0.418376	0.191004	0.712538	0.00776397	0.00552487	0.511131	0.100272	0.11834	0.00027614	0.0576181	0.00342744	0.0123955	0.770545	8.72203e-06	0.00178274	0.0230884	0.258579	0.955389	0.0158221	0.0282182	0.579769	0.158202	0.502369	0.000697431	0.138877	0.00876107	0.0406286	0.812523	2.91358e-05	0.00776463	0.0403782	n.s.	n.s.
sp|O43524|FOXO3_HUMAN	FOXO3	Forkhead box protein O3 OS=Homo sapiens OX=9606 GN=FOXO3 PE=1 SV=1	-0.0117397	-0.140679	-0.161462	0.466817	0.307931	-0.128939	-0.149723	0.478556	0.319671	-0.0207832	0.607496	0.44861	0.628279	0.469393	-0.158885	0.883655	0.0860962	0.050339	1.20655e-06	0.000462247	0.114471	0.0685052	7.72795e-07	0.000302613	0.795651	6.32571e-09	2.40981e-06	2.98173e-09	1.0941e-06	0.0539196	0.908952	0.636506	0.0825686	2.89623e-05	0.00117048	0.176844	0.416347	3.54617e-06	0.00301556	0.843648	2.12581e-07	1.19237e-05	2.18673e-08	2.0416e-05	0.0848298	n.s.	n.s.
sp|O43526|KCNQ2_HUMAN	KCNQ2	Potassium voltage-gated channel subfamily KQT member 2 OS=Homo sapiens OX=9606 GN=KCNQ2 PE=1 SV=2	-0.384918	0.0414162	-0.0982689	-0.239408	-0.589748	0.426334	0.286649	0.14551	-0.20483	-0.139685	-0.280824	-0.631165	-0.141139	-0.491479	-0.35034	0.00088512	0.705712	0.371787	0.0326788	1.65433e-06	0.000271033	0.0112758	0.188023	0.0660317	0.206022	0.0129353	4.23749e-07	0.201413	3.8019e-05	0.00226881	0.00238861	0.955389	0.454531	0.0997297	8.00494e-06	0.000980007	0.196999	0.240582	0.152772	0.289119	0.0419645	2.63287e-06	0.254968	0.000391247	0.00525128	n.s.	n.s.
sp|O43581-3|SYT7_HUMAN	SYT7	Isoform 3 of Synaptotagmin-7 OS=Homo sapiens OX=9606 GN=SYT7	-1.02557	-0.0585938	-0.776371	-0.22456	-1.05038	0.966972	0.249195	0.801006	-0.0248129	-0.717777	-0.165966	-0.991785	0.551811	-0.274008	-0.825819	1.53747e-17	0.541203	2.96649e-12	0.0210154	4.64441e-18	2.64349e-16	0.0107145	8.91049e-13	0.795656	5.09127e-11	0.0858744	7.90386e-17	1.19472e-07	0.00518759	2.64602e-13	7.77308e-16	0.923439	6.77903e-11	0.0722824	2.20996e-16	1.38553e-14	0.193307	1.42088e-11	0.86389	1.05769e-09	0.177776	3.31846e-15	6.00304e-07	0.0173629	7.16055e-12	down	n.s.
sp|O43583|DENR_HUMAN	DENR	Density-regulated protein OS=Homo sapiens OX=9606 GN=DENR PE=1 SV=2	0.332466	0.18925	0.292754	-0.135713	0.188507	-0.143216	-0.0397118	-0.468179	-0.143959	0.103504	-0.324963	-0.000743461	-0.428467	-0.104247	0.32422	0.0115081	0.126366	0.023357	0.265307	0.127766	0.240719	0.740377	0.000924636	0.23838	0.392066	0.0131777	0.995043	0.00194728	0.388745	0.0133553	0.0225621	0.697307	0.0417779	0.434298	0.174282	0.330266	0.923935	0.00205623	0.384615	0.489269	0.0423898	0.995275	0.0039007	0.514784	0.0250786	n.s.	n.s.
sp|O43592|XPOT_HUMAN	XPOT	Exportin-T OS=Homo sapiens OX=9606 GN=XPOT PE=1 SV=2	0.0494328	-0.132091	-0.0346264	0.0710553	0.158934	-0.181524	-0.0840591	0.0216225	0.109502	0.0974648	0.203146	0.291026	0.105682	0.193561	0.0878791	0.586076	0.155881	0.702268	0.435862	0.0916765	0.0568974	0.358286	0.811097	0.235281	0.288789	0.0352642	0.00436475	0.251374	0.0436992	0.3374	0.657681	0.728765	0.759284	0.608375	0.129926	0.0982335	0.738174	0.841744	0.381967	0.382796	0.090611	0.00901039	0.310776	0.0926559	0.417817	n.s.	n.s.
sp|O43598|DNPH1_HUMAN	DNPH1	2'-deoxynucleoside 5'-phosphate N-hydrolase 1 OS=Homo sapiens OX=9606 GN=DNPH1 PE=1 SV=1	0.253147	-0.0725037	0.399321	0.0921721	0.348062	-0.325651	0.146174	-0.160975	0.0949151	0.471824	0.164676	0.420566	-0.307149	-0.0512587	0.25589	0.264415	0.745201	0.0860012	0.679794	0.130723	0.155738	0.514303	0.473214	0.670862	0.0457866	0.463254	0.0718047	0.179251	0.81815	0.259456	0.339996	0.9594	0.131195	0.796485	0.177806	0.229964	0.825356	0.538219	0.775901	0.0808589	0.609809	0.106495	0.230437	0.872224	0.333895	n.s.	n.s.
sp|O43602-2|DCX_HUMAN	DCX	Isoform 2 of Neuronal migration protein doublecortin OS=Homo sapiens OX=9606 GN=DCX	0.472503	0.0408872	0.421315	0.0606109	0.605143	-0.431615	-0.0511875	-0.411892	0.132641	0.380428	0.0197236	0.564256	-0.360704	0.183828	0.544532	1.57616e-07	0.481229	7.81431e-07	0.300491	3.94558e-09	5.6136e-07	0.379812	1.06167e-06	0.0315771	3.03477e-06	0.732628	1.15153e-08	5.98789e-06	0.00466707	1.96954e-08	1.22846e-06	0.90879	4.81587e-06	0.471363	3.825e-08	4.51062e-06	0.749232	4.71644e-06	0.0906969	1.94587e-05	0.828477	1.07293e-07	2.06202e-05	0.0161021	1.79077e-07	n.s.	n.s.
sp|O43615|TIM44_HUMAN	TIMM44	Mitochondrial import inner membrane translocase subunit TIM44 OS=Homo sapiens OX=9606 GN=TIMM44 PE=1 SV=2	-0.301462	0.006742	-0.341479	0.0190285	-0.26478	0.308204	-0.0400174	0.32049	0.0366819	-0.348221	0.0122865	-0.271522	0.360508	0.0766993	-0.283808	0.000734337	0.928452	0.000223961	0.800096	0.0021976	0.000600569	0.595515	0.000416673	0.62631	0.000183696	0.870053	0.0017968	0.00012824	0.314069	0.00124447	0.00203654	0.990808	0.000694619	0.876907	0.00472274	0.00195836	0.866654	0.00101038	0.741341	0.000685021	0.922192	0.00409734	0.00032883	0.437932	0.00306686	n.s.	n.s.
sp|O43617|TPPC3_HUMAN	TRAPPC3	Trafficking protein particle complex subunit 3 OS=Homo sapiens OX=9606 GN=TRAPPC3 PE=1 SV=1	0.410607	-0.0110665	0.459165	-0.0396823	0.482562	-0.421673	0.0485583	-0.450289	0.0719549	0.470232	-0.0286158	0.493628	-0.498848	0.0233967	0.522244	1.6208e-06	0.884582	1.61642e-07	0.603137	5.25642e-08	9.62393e-07	0.524929	2.47114e-07	0.347272	9.50836e-08	0.707553	3.08465e-08	2.3984e-08	0.759001	7.75331e-09	9.58556e-06	0.982621	1.18697e-06	0.739584	3.86283e-07	7.23441e-06	0.831234	1.29638e-06	0.499811	9.34961e-07	0.808127	2.60896e-07	1.43327e-07	0.826291	8.00568e-08	n.s.	n.s.
sp|O43633|CHM2A_HUMAN	CHMP2A	Charged multivesicular body protein 2a OS=Homo sapiens OX=9606 GN=CHMP2A PE=1 SV=1	-0.109856	-0.0475424	-0.193603	0.405503	0.220443	0.0623131	-0.0837478	0.515359	0.330299	-0.146061	0.453046	0.267986	0.599107	0.414047	-0.18506	0.297413	0.647867	0.0749403	0.000935802	0.0452313	0.550278	0.423978	8.97024e-05	0.00473778	0.170846	0.000336086	0.0175405	1.6141e-05	0.000778058	0.0875202	0.373711	0.942757	0.116721	0.00757258	0.0697088	0.640094	0.773851	0.000251952	0.0235856	0.247944	0.00245846	0.0310273	5.06668e-05	0.00413367	0.130073	n.s.	n.s.
sp|O43639|NCK2_HUMAN	NCK2	Cytoplasmic protein NCK2 OS=Homo sapiens OX=9606 GN=NCK2 PE=1 SV=2	0.450157	-0.0711355	0.457934	-0.0547857	0.707084	-0.521293	0.00777608	-0.504943	0.256926	0.529069	0.0163497	0.778219	-0.512719	0.24915	0.761869	2.87906e-05	0.390167	2.35757e-05	0.506264	7.46971e-08	4.83665e-06	0.924368	7.22261e-06	0.00524234	4.00459e-06	0.841861	1.80733e-08	5.96443e-06	0.0064664	2.48421e-08	0.000120853	0.87422	9.78127e-05	0.666698	5.25919e-07	2.94582e-05	0.983887	2.59677e-05	0.0253247	2.48137e-05	0.901172	1.61783e-07	2.05642e-05	0.0205471	2.21985e-07	n.s.	n.s.
sp|O43660|PLRG1_HUMAN	PLRG1	Pleiotropic regulator 1 OS=Homo sapiens OX=9606 GN=PLRG1 PE=1 SV=1	-0.427346	-0.284919	-0.587	0.122542	-0.360999	0.142426	-0.159654	0.549888	0.0663462	-0.302081	0.407461	-0.0760803	0.709542	0.226001	-0.483541	0.00133546	0.0209025	6.03162e-05	0.290199	0.00490705	0.221489	0.172827	0.000122235	0.562452	0.0151786	0.00197525	0.507216	6.40999e-06	0.059815	0.000442599	0.00344446	0.408958	0.000223612	0.461298	0.00964187	0.307953	0.58975	0.000333491	0.690052	0.0315672	0.00967806	0.578085	2.18915e-05	0.119588	0.0012298	n.s.	n.s.
sp|O43665|RGS10_HUMAN	RGS10	Regulator of G-protein signaling 10 OS=Homo sapiens OX=9606 GN=RGS10 PE=1 SV=3	-2.2848	-0.0115972	-1.8065	0.129547	-1.63597	2.2732	0.478302	2.41435	0.648826	-1.7949	0.141145	-1.62438	1.93605	0.170524	-1.76552	5.26164e-10	0.951685	1.99778e-08	0.501292	8.63435e-08	5.70521e-10	0.0209184	2.17711e-10	0.00298484	2.2002e-08	0.464307	9.57231e-08	6.99455e-09	0.378313	2.81504e-08	7.84849e-09	0.993908	1.88339e-07	0.664011	5.96157e-07	1.03145e-08	0.256453	2.26143e-09	0.0168247	2.44072e-07	0.610632	7.03447e-07	4.67367e-08	0.503888	2.47671e-07	down	n.s.
sp|O43674|NDUB5_HUMAN	NDUFB5	NADH dehydrogenase [ubiquinone] 1 beta subcomplex subunit 5, mitochondrial OS=Homo sapiens OX=9606 GN=NDUFB5 PE=1 SV=1	-0.472604	0.0756262	-0.368641	0.190477	-0.600418	0.54823	0.103963	0.663081	-0.127814	-0.444268	0.114851	-0.676044	0.559119	-0.231776	-0.790895	0.0151442	0.672204	0.0505881	0.293043	0.00313548	0.00600985	0.561685	0.0014264	0.476633	0.0212285	0.521887	0.00121159	0.00525034	0.204086	0.000287013	0.0287534	0.946161	0.0829535	0.464656	0.00645641	0.0143298	0.850183	0.00305322	0.615881	0.0422278	0.661624	0.00289706	0.00953742	0.314191	0.000841727	n.s.	n.s.
sp|O43676|NDUB3_HUMAN	NDUFB3	NADH dehydrogenase [ubiquinone] 1 beta subcomplex subunit 3 OS=Homo sapiens OX=9606 GN=NDUFB3 PE=1 SV=3	-0.396989	-0.0470886	-0.377894	-0.278325	-0.736804	0.3499	0.0190945	0.118663	-0.339816	-0.330806	-0.231237	-0.689716	0.0995687	-0.35891	-0.458479	0.0237669	0.784704	0.0310967	0.109579	5.6963e-05	0.0454042	0.911771	0.491803	0.0517974	0.0581462	0.182462	0.000148382	0.563858	0.0402787	0.00944884	0.0424711	0.968435	0.053835	0.236324	0.000184806	0.0811828	0.980417	0.555661	0.129437	0.0996368	0.312008	0.000450912	0.623924	0.087019	0.0185469	n.s.	n.s.
sp|O43678|NDUA2_HUMAN	NDUFA2	NADH dehydrogenase [ubiquinone] 1 alpha subcomplex subunit 2 OS=Homo sapiens OX=9606 GN=NDUFA2 PE=1 SV=3	-0.359971	-0.174566	-0.487286	0.211356	-0.117678	0.185405	-0.127315	0.571328	0.242293	-0.312721	0.385922	0.0568873	0.698643	0.369608	-0.329035	0.00840754	0.168013	0.000838455	0.099121	0.345581	0.144482	0.30856	0.000183554	0.0616337	0.0192268	0.00528568	0.645188	1.98983e-05	0.00708105	0.0144961	0.0171238	0.73211	0.00222795	0.220277	0.414813	0.215798	0.706877	0.000483469	0.145185	0.0388411	0.0208112	0.705317	6.11836e-05	0.0220222	0.0268656	n.s.	n.s.
sp|O43681|ASNA_HUMAN	ASNA1	ATPase ASNA1 OS=Homo sapiens OX=9606 GN=ASNA1 PE=1 SV=2	0.147386	-0.034751	0.0899948	0.14607	0.349852	-0.182137	-0.0573909	-0.00131541	0.202467	0.124746	0.180821	0.384603	0.0560755	0.259857	0.203782	0.0032744	0.474876	0.0670594	0.00354485	5.10583e-10	0.000346402	0.239464	0.978381	8.25659e-05	0.0120446	0.000379005	2.50591e-11	0.250297	9.98202e-07	7.50473e-05	0.00749765	0.907958	0.105832	0.020151	6.01006e-09	0.00121635	0.654372	0.983373	0.00109387	0.0259078	0.00267977	4.32288e-10	0.309579	1.88733e-05	0.000259395	n.s.	n.s.
sp|O43684|BUB3_HUMAN	BUB3	Mitotic checkpoint protein BUB3 OS=Homo sapiens OX=9606 GN=BUB3 PE=1 SV=1	-0.351397	-0.170101	-0.399394	-0.0292407	-0.300562	0.181296	-0.0479975	0.322156	0.0508344	-0.229293	0.14086	-0.130461	0.370153	0.0988319	-0.271321	4.0437e-06	0.0215331	2.17912e-07	0.689995	6.82329e-05	0.014421	0.51286	2.12961e-05	0.488307	0.0021083	0.0562435	0.0767477	1.32731e-06	0.17893	0.000301779	2.14899e-05	0.412814	1.54076e-06	0.804478	0.000216811	0.03065	0.824916	6.89709e-05	0.626569	0.0057624	0.128837	0.112742	5.33256e-06	0.283725	0.000877372	n.s.	n.s.
sp|O43704|ST1B1_HUMAN	SULT1B1	Sulfotransferase family cytosolic 1B member 1 OS=Homo sapiens OX=9606 GN=SULT1B1 PE=1 SV=2	0.24334	0.11415	0.201371	-3.4018	-4.08404	-0.12919	-0.0419691	-3.64514	-4.32738	0.0872208	-3.51595	-4.19819	-3.60317	-4.28541	-0.682242	0.0962555	0.41902	0.162893	2.8363e-13	1.71748e-14	0.361814	0.764275	9.85643e-14	7.03374e-15	0.535126	1.71271e-13	1.12287e-14	1.17701e-13	8.17585e-15	0.000958976	0.144068	0.877302	0.227144	3.44762e-11	5.08124e-13	0.459957	0.929417	1.82232e-12	1.21705e-12	0.626618	1.65843e-11	3.52286e-13	1.95473e-12	1.1671e-12	0.00244102	n.s.	n.s.
sp|O43707|ACTN4_HUMAN	ACTN4	Alpha-actinin-4 OS=Homo sapiens OX=9606 GN=ACTN4 PE=1 SV=2	-0.25694	-0.0185821	-0.305755	0.0280987	-0.225523	0.238358	-0.0488148	0.285039	0.031417	-0.287172	0.0466809	-0.206941	0.333853	0.0802318	-0.253622	0.00138753	0.787463	0.000284262	0.68391	0.0038539	0.00254147	0.481477	0.000555731	0.649151	0.000518532	0.500588	0.00700704	0.000115719	0.25288	0.00154604	0.00355947	0.968435	0.000856897	0.799353	0.00773893	0.00686172	0.805942	0.00129852	0.75956	0.00171418	0.644258	0.0137445	0.000299684	0.371289	0.00371388	n.s.	n.s.
sp|O43709-3|BUD23_HUMAN	BUD23	Isoform 3 of Probable 18S rRNA (guanine-N(7))-methyltransferase OS=Homo sapiens OX=9606 GN=BUD23	-0.310185	-0.181177	-0.268037	-0.274031	-0.848006	0.129007	0.0421476	0.0361541	-0.537821	-0.0868599	-0.0928534	-0.666828	-0.00599351	-0.579968	-0.573975	0.0446001	0.223134	0.0784216	0.0725171	1.44482e-05	0.380731	0.772406	0.803996	0.00150659	0.552682	0.525912	0.000208198	0.967154	0.000786667	0.000862759	0.0738124	0.776463	0.12112	0.176285	5.46715e-05	0.479947	0.932447	0.835742	0.00996663	0.642415	0.664279	0.000605608	0.971917	0.00417072	0.00221808	n.s.	n.s.
sp|O43716|GATC_HUMAN	GATC	Glutamyl-tRNA(Gln) amidotransferase subunit C, mitochondrial OS=Homo sapiens OX=9606 GN=GATC PE=1 SV=1	0.095038	-0.285274	-0.141529	0.0795222	0.301369	-0.380312	-0.236567	-0.0155158	0.206331	0.143744	0.364796	0.586643	0.221051	0.442899	0.221847	0.647078	0.179365	0.496944	0.701402	0.157256	0.0790097	0.261712	0.940243	0.325558	0.490324	0.0909332	0.0101883	0.293206	0.0438133	0.291526	0.712834	0.739686	0.574821	0.81132	0.208724	0.130156	0.675633	0.951569	0.477385	0.585907	0.185536	0.0191428	0.356174	0.0927945	0.369668	n.s.	n.s.
sp|O43719|HTSF1_HUMAN	HTATSF1	HIV Tat-specific factor 1 OS=Homo sapiens OX=9606 GN=HTATSF1 PE=1 SV=1	-0.338383	-0.14293	-0.461716	0.301073	0.0441701	0.195454	-0.123332	0.639456	0.382554	-0.318786	0.444002	0.1871	0.762788	0.505886	-0.256903	0.000743547	0.103252	3.03496e-05	0.00200508	0.60211	0.0306292	0.155831	4.76833e-07	0.000231601	0.0012519	4.74258e-05	0.0375016	3.80574e-08	1.0216e-05	0.00643462	0.00206008	0.663355	0.000122796	0.0133044	0.662948	0.0580814	0.563458	2.29315e-06	0.00242205	0.00366963	0.000498058	0.0602177	2.15911e-07	0.000129919	0.0131267	n.s.	n.s.
sp|O43739|CYH3_HUMAN	CYTH3	Cytohesin-3 OS=Homo sapiens OX=9606 GN=CYTH3 PE=1 SV=2	0.320708	-0.031817	0.407886	-0.425181	-0.0537572	-0.352525	0.0871781	-0.745889	-0.374465	0.439703	-0.393364	-0.0219402	-0.833067	-0.461643	0.371424	0.0162049	0.803736	0.00280681	0.0019397	0.674818	0.00874623	0.497136	1.06639e-06	0.00562494	0.00141564	0.00380878	0.863902	1.31093e-07	0.000873103	0.00598429	0.0304434	0.969131	0.00644766	0.0130065	0.728395	0.0198519	0.81496	4.7337e-06	0.0267208	0.00406859	0.0162264	0.890412	6.52953e-07	0.00449542	0.0123136	n.s.	n.s.
sp|O43747-2|AP1G1_HUMAN	AP1G1	Isoform 2 of AP-1 complex subunit gamma-1 OS=Homo sapiens OX=9606 GN=AP1G1	0.416587	0.0891877	0.380897	-0.0639404	0.249226	-0.327399	-0.0356899	-0.480527	-0.167361	0.291709	-0.153128	0.160038	-0.444837	-0.131671	0.313167	2.17898e-11	0.102969	4.49339e-10	0.240617	1.41686e-05	3.6781e-08	0.511304	8.83633e-14	0.00267543	6.08885e-07	0.00579926	0.00400601	1.92794e-12	0.0170386	1.14367e-07	4.5599e-10	0.663355	6.36991e-09	0.4067	5.37917e-05	4.08019e-07	0.824697	1.63902e-12	0.0153844	4.6692e-06	0.0224011	0.0083422	2.71959e-11	0.0441628	8.481e-07	n.s.	n.s.
sp|O43752|STX6_HUMAN	STX6	Syntaxin-6 OS=Homo sapiens OX=9606 GN=STX6 PE=1 SV=1	0.169123	0.0613928	0.0884083	-0.165531	-0.314781	-0.10773	-0.0807145	-0.334654	-0.483904	0.0270155	-0.226924	-0.376174	-0.253939	-0.403189	-0.14925	0.253798	0.673695	0.54536	0.263653	0.0417074	0.462322	0.580549	0.0315845	0.00343208	0.852698	0.131193	0.0173737	0.0937534	0.0116585	0.311921	0.328488	0.946161	0.620156	0.432085	0.0647849	0.559467	0.859173	0.0495585	0.018664	0.890252	0.244219	0.03078	0.129281	0.0326003	0.391961	n.s.	n.s.
sp|O43759|SNG1_HUMAN	SYNGR1	Synaptogyrin-1 OS=Homo sapiens OX=9606 GN=SYNGR1 PE=1 SV=2	0.48836	0.0374141	0.710426	-2.57588	-0.995866	-0.450945	0.222067	-3.06424	-1.48423	0.673012	-2.6133	-1.03328	-3.28631	-1.70629	1.58002	0.0124965	0.832862	0.000820019	2.85374e-10	2.73844e-05	0.0194971	0.220675	1.92099e-11	1.77733e-07	0.00130033	2.28673e-10	1.7937e-05	6.36519e-12	2.49906e-08	3.46738e-07	0.0242667	0.975292	0.00218812	1.71615e-08	9.58704e-05	0.0395269	0.63737	2.4662e-10	5.96973e-06	0.00377863	1.0872e-08	7.04405e-05	8.24588e-11	8.06193e-07	2.25242e-06	n.s.	n.s.
sp|O43761|SNG3_HUMAN	SYNGR3	Synaptogyrin-3 OS=Homo sapiens OX=9606 GN=SYNGR3 PE=1 SV=2	0.292665	0.118513	0.397512	-2.37499	-1.92691	-0.174153	0.104847	-2.66765	-2.21957	0.279	-2.4935	-2.04542	-2.7725	-2.32442	0.448078	0.0379682	0.392263	0.0055902	2.54113e-22	4.29597e-19	0.210589	0.448771	1.56071e-24	1.19572e-21	0.0474718	3.06735e-23	3.71704e-20	2.78557e-25	1.64768e-22	0.00265205	0.0640993	0.87422	0.0118241	1.11673e-19	2.35866e-17	0.296037	0.788628	1.17321e-22	4.26721e-19	0.0835253	1.09523e-20	2.58833e-18	2.04025e-23	6.72016e-20	0.00603315	n.s.	n.s.
sp|O43765|SGTA_HUMAN	SGTA	Small glutamine-rich tetratricopeptide repeat-containing protein alpha OS=Homo sapiens OX=9606 GN=SGTA PE=1 SV=1	0.171223	-0.00676849	0.103909	-0.268446	-0.262087	-0.177991	-0.0673134	-0.439669	-0.43331	0.110678	-0.261678	-0.255319	-0.372356	-0.365996	0.00635937	0.425322	0.974812	0.628118	0.212568	0.223504	0.407324	0.753591	0.0427325	0.0457507	0.605938	0.224222	0.235588	0.0850925	0.0904634	0.976334	0.503495	0.997169	0.695839	0.376793	0.284175	0.507644	0.927659	0.0647734	0.118046	0.690825	0.364121	0.299134	0.118569	0.164149	0.981053	n.s.	n.s.
sp|O43768-4|ENSA_HUMAN	ENSA	Isoform 4 of Alpha-endosulfine OS=Homo sapiens OX=9606 GN=ENSA	0.276494	-0.021513	0.0601242	-0.152539	0.059759	-0.298007	-0.216369	-0.429033	-0.216735	0.0816371	-0.131026	0.081272	-0.212663	-0.00036517	0.212298	0.153785	0.910982	0.754766	0.428972	0.756207	0.124677	0.262992	0.0284737	0.262194	0.671566	0.496625	0.672948	0.271182	0.998486	0.271998	0.215442	0.988103	0.806429	0.603031	0.800657	0.190245	0.67618	0.0451862	0.41011	0.744153	0.641325	0.729549	0.332388	0.998661	0.347763	n.s.	n.s.
sp|O43772|MCAT_HUMAN	SLC25A20	Mitochondrial carnitine/acylcarnitine carrier protein OS=Homo sapiens OX=9606 GN=SLC25A20 PE=1 SV=1	-0.590453	0.0956356	-0.271859	-0.117466	-0.671208	0.686089	0.318594	0.472988	-0.0807551	-0.367495	-0.213101	-0.766844	0.154393	-0.399349	-0.553743	0.00046185	0.496879	0.0644334	0.405573	0.000128699	0.000102015	0.0330918	0.00303438	0.565435	0.0159021	0.139845	2.95354e-05	0.277718	0.0097236	0.000831109	0.00135519	0.916974	0.102082	0.579549	0.000377244	0.000419289	0.313521	0.00601716	0.691761	0.0328449	0.257005	0.000109796	0.339526	0.0282697	0.00214832	down	n.s.
sp|O43776|SYNC_HUMAN	NARS1	Asparagine--tRNA ligase, cytoplasmic OS=Homo sapiens OX=9606 GN=NARS1 PE=1 SV=1	0.371613	-0.0430382	0.31487	0.164294	0.564399	-0.414652	-0.0567434	-0.20732	0.192786	0.357908	0.207332	0.607438	-0.150576	0.24953	0.400106	8.16222e-06	0.482672	5.73674e-05	0.013662	2.60773e-08	2.01028e-06	0.357154	0.0028811	0.00490423	1.2938e-05	0.00287985	8.60686e-09	0.0220671	0.000608615	3.20293e-06	4.01989e-05	0.90879	0.000215052	0.0534228	2.07673e-07	1.37872e-05	0.737228	0.00574912	0.0241227	6.91944e-05	0.0130266	8.2736e-08	0.0350583	0.00338966	1.64172e-05	n.s.	n.s.
sp|O43795|MYO1B_HUMAN	MYO1B	Unconventional myosin-Ib OS=Homo sapiens OX=9606 GN=MYO1B PE=1 SV=3	0.642113	0.00248584	0.698365	-0.17839	0.858805	-0.639627	0.0562517	-0.820503	0.216692	0.695879	-0.180875	0.856319	-0.876754	0.16044	1.03719	1.41754e-10	0.975473	1.14015e-11	0.031043	1.11547e-14	1.58578e-10	0.487629	5.6009e-14	0.00952086	1.27345e-11	0.0288724	1.23758e-14	5.28674e-15	0.0514442	8.84918e-18	2.38188e-09	0.997169	2.29355e-10	0.0959783	3.4805e-13	3.24716e-09	0.807995	1.0666e-12	0.0390547	3.09585e-10	0.0775131	3.84055e-13	1.04149e-13	0.105361	4.72232e-16	up	n.s.
sp|O43809|CPSF5_HUMAN	NUDT21	Cleavage and polyadenylation specificity factor subunit 5 OS=Homo sapiens OX=9606 GN=NUDT21 PE=1 SV=1	-0.147865	-0.0362948	-0.204681	0.142151	0.183124	0.11157	-0.0568162	0.290015	0.330989	-0.168386	0.178445	0.219419	0.346831	0.387805	0.0409737	0.365057	0.822116	0.214708	0.383459	0.264904	0.492141	0.72516	0.0851633	0.0522239	0.30398	0.276881	0.184902	0.0429482	0.0255332	0.799683	0.44459	0.972033	0.287604	0.556723	0.328826	0.587955	0.918787	0.120341	0.129998	0.399043	0.424292	0.242766	0.0643813	0.0606972	0.837677	n.s.	n.s.
sp|O43813|LANC1_HUMAN	LANCL1	Glutathione S-transferase LANCL1 OS=Homo sapiens OX=9606 GN=LANCL1 PE=1 SV=1	0.0628281	-0.190666	0.0899364	0.0990454	0.388491	-0.253494	0.0271083	0.0362173	0.325663	0.280602	0.289711	0.579157	0.00910899	0.298555	0.289446	0.382976	0.0111363	0.214337	0.172477	4.025e-06	0.00108267	0.705337	0.613718	5.74339e-05	0.000367841	0.000254085	1.43671e-09	0.898801	0.000176889	0.000256846	0.461397	0.338563	0.287241	0.324985	1.76519e-05	0.00326399	0.907979	0.669244	0.00082291	0.00126748	0.00195632	1.6277e-08	0.917295	0.00129326	0.000762262	n.s.	n.s.
sp|O43815|STRN_HUMAN	STRN	Striatin OS=Homo sapiens OX=9606 GN=STRN PE=1 SV=4	-0.0657141	-0.0703948	-0.0411729	-0.193128	-0.0992391	-0.00468069	0.0245412	-0.127413	-0.033525	0.0292219	-0.122733	-0.0288444	-0.151955	-0.0580662	0.0938884	0.434474	0.40267	0.623733	0.0246185	0.239659	0.955474	0.769809	0.13279	0.689449	0.727558	0.147309	0.730936	0.0743283	0.489535	0.265614	0.512729	0.874398	0.691382	0.081581	0.301688	0.96895	0.931171	0.177291	0.790513	0.792168	0.267189	0.779538	0.105265	0.606404	0.340515	n.s.	n.s.
sp|O43818|U3IP2_HUMAN	RRP9	U3 small nucleolar RNA-interacting protein 2 OS=Homo sapiens OX=9606 GN=RRP9 PE=1 SV=1	-0.881305	-0.227219	-0.888474	-0.051831	-0.733124	0.654086	-0.00716963	0.829474	0.148181	-0.661255	0.175388	-0.505905	0.836643	0.15535	-0.681293	1.6379e-15	0.00545825	1.21284e-15	0.511141	1.02497e-12	3.72436e-11	0.927431	1.48323e-14	0.0641535	2.67868e-11	0.0294919	3.69132e-08	1.09001e-14	0.0526785	1.07017e-11	6.4202e-14	0.240413	4.65031e-14	0.669342	2.15169e-11	8.95724e-10	0.984835	3.10391e-13	0.149578	6.09602e-10	0.0789537	3.01537e-07	2.0284e-13	0.107427	2.11441e-10	down	n.s.
sp|O43823|AKAP8_HUMAN	AKAP8	A-kinase anchor protein 8 OS=Homo sapiens OX=9606 GN=AKAP8 PE=1 SV=1	-0.483323	-0.13281	-0.418538	0.0123617	-0.210406	0.350513	0.0647843	0.495684	0.272916	-0.285729	0.145171	-0.0775968	0.4309	0.208132	-0.222768	0.000722874	0.277242	0.00242279	0.91807	0.0929026	0.00850867	0.591318	0.000574163	0.0335795	0.0269518	0.236476	0.520896	0.00192389	0.0962123	0.076598	0.00200865	0.814952	0.00568436	0.952296	0.131436	0.0193975	0.863989	0.00133613	0.0945489	0.0518203	0.378617	0.590494	0.00385927	0.172893	0.115372	n.s.	n.s.
sp|O43824|GTPB6_HUMAN	GTPBP6	Putative GTP-binding protein 6 OS=Homo sapiens OX=9606 GN=GTPBP6 PE=2 SV=4	-0.61042	-0.252632	-0.63801	-0.0054136	-0.845531	0.357788	-0.0275903	0.605006	-0.235111	-0.385378	0.247218	-0.592899	0.632596	-0.207521	-0.840117	1.13019e-05	0.0226796	6.54273e-06	0.95795	1.47653e-07	0.00241427	0.788352	1.25959e-05	0.0323212	0.00132134	0.0253243	1.60731e-05	7.27782e-06	0.0554571	1.61855e-07	5.38515e-05	0.427619	3.149e-05	0.978605	9.43225e-07	0.00657424	0.93996	4.28592e-05	0.092231	0.00383383	0.070028	6.4001e-05	2.46316e-05	0.112331	1.15093e-06	down	n.s.
sp|O43829|ZBT14_HUMAN	ZBTB14	Zinc finger and BTB domain-containing protein 14 OS=Homo sapiens OX=9606 GN=ZBTB14 PE=1 SV=2	-1.27961	-0.34264	-0.769279	-0.191348	-0.549868	0.936973	0.510334	1.08826	0.729744	-0.426639	0.151292	-0.207228	0.577931	0.219411	-0.35852	1.34065e-07	0.0372772	8.61472e-05	0.224912	0.00202731	8.74437e-06	0.00359548	1.27091e-06	0.000150692	0.0118651	0.333503	0.190321	0.00134813	0.16678	0.0301995	1.07724e-06	0.502597	0.000302681	0.390198	0.00440022	4.96093e-05	0.123107	5.51307e-06	0.00175962	0.0256085	0.484193	0.248966	0.00277945	0.268257	0.0508819	down	n.s.
sp|O43837|IDH3B_HUMAN	IDH3B	Isocitrate dehydrogenase [NAD] subunit beta, mitochondrial OS=Homo sapiens OX=9606 GN=IDH3B PE=1 SV=2	-0.0572691	-0.00919136	-0.187204	-0.198589	-0.557103	0.0480777	-0.129935	-0.14132	-0.499834	-0.178013	-0.189398	-0.547912	-0.0113853	-0.369899	-0.358514	0.70472	0.951404	0.224375	0.198603	0.00151025	0.750234	0.393904	0.354698	0.00353461	0.247017	0.219216	0.0017316	0.939826	0.0230585	0.0269929	0.761647	0.993908	0.298314	0.359829	0.00338709	0.813763	0.756939	0.418935	0.0190402	0.335922	0.358027	0.00396449	0.950306	0.0558099	0.0462852	n.s.	n.s.
sp|O43847-2|NRDC_HUMAN	NRDC	Isoform 2 of Nardilysin OS=Homo sapiens OX=9606 GN=NRDC	0.0672235	-0.0938078	0.0974507	-0.0947429	0.157184	-0.161031	0.0302272	-0.161966	0.0899603	0.191259	-0.000935116	0.250992	-0.192194	0.0597331	0.251927	0.693217	0.58218	0.567647	0.578433	0.35753	0.345958	0.859143	0.343182	0.597719	0.263616	0.995619	0.143676	0.26131	0.725905	0.142213	0.752489	0.930152	0.640018	0.722472	0.427002	0.444447	0.964017	0.406764	0.718521	0.35375	0.997015	0.194268	0.321461	0.804683	0.199518	n.s.	n.s.
sp|O43852-3|CALU_HUMAN	CALU	Isoform 3 of Calumenin OS=Homo sapiens OX=9606 GN=CALU	0.0278776	0.0460566	-0.177042	0.360028	0.368371	0.018179	-0.204919	0.332151	0.340493	-0.223098	0.313972	0.322314	0.53707	0.545412	0.00834263	0.839889	0.7388	0.209566	0.016507	0.0145026	0.895149	0.149405	0.025289	0.0222813	0.118467	0.0332097	0.0293241	0.000962992	0.000840795	0.951763	0.874961	0.959047	0.282104	0.0612181	0.0253629	0.925055	0.553356	0.0406402	0.0707993	0.182673	0.0863181	0.0485194	0.00205053	0.00437643	0.962381	n.s.	n.s.
sp|O43854|EDIL3_HUMAN	EDIL3	EGF-like repeat and discoidin I-like domain-containing protein 3 OS=Homo sapiens OX=9606 GN=EDIL3 PE=1 SV=1	-0.610519	0.381294	-0.514128	0.188235	-0.117045	0.991813	0.0963916	0.798754	0.493474	-0.895422	-0.193059	-0.498339	0.702363	0.397083	-0.30528	1.38131e-09	1.36387e-06	1.93842e-08	0.00253683	0.0426752	4.87176e-13	0.0891636	1.81307e-11	3.57275e-08	2.71866e-12	0.00207944	3.08872e-08	1.47997e-10	7.89087e-07	2.23912e-05	1.87891e-08	0.000865753	1.83652e-07	0.0158566	0.0661443	1.61816e-11	0.452118	2.3541e-10	1.44862e-06	7.53966e-11	0.0101105	2.60896e-07	1.49647e-09	1.55368e-05	9.06098e-05	down	n.s.
sp|O43865|SAHH2_HUMAN	AHCYL1	S-adenosylhomocysteine hydrolase-like protein 1 OS=Homo sapiens OX=9606 GN=AHCYL1 PE=1 SV=2	0.404573	0.0238376	0.413229	-1.2055	-0.837279	-0.380735	0.00865631	-1.61007	-1.24185	0.389391	-1.22934	-0.861116	-1.61873	-1.25051	0.368221	0.0174253	0.886268	0.0152507	4.57151e-10	3.57285e-06	0.0249165	0.958575	1.70184e-14	1.82764e-10	0.0219176	2.50653e-10	2.06064e-06	1.37187e-14	1.46873e-10	0.029893	0.0324375	0.982683	0.0285475	2.6117e-08	1.58025e-05	0.0488329	0.991911	3.52268e-13	1.25733e-08	0.043312	1.16421e-08	1.03759e-05	2.5364e-13	8.47116e-09	0.0504997	n.s.	n.s.
sp|O43903|GAS2_HUMAN	GAS2	Growth arrest-specific protein 2 OS=Homo sapiens OX=9606 GN=GAS2 PE=1 SV=1	-3.08256	0.767704	-3.0476	0.132152	#NAME?	3.85026	0.034961	3.21471	#NAME?	-3.8153	-0.635552	#NAME?	3.17975	#NAME?	#NAME?	6.8526e-09	0.000415563	4.58775e-10	0.430406	0	4.65631e-10	0.888043	4.14459e-09	0	2.88409e-11	0.00183839	0	2.7288e-10	0	0	7.587e-08	0.0784108	6.47157e-09	0.604006	0	8.63685e-09	0.973692	3.2215e-08	0	6.43626e-10	0.00916465	0	2.55988e-09	0	0	down	n.s.
sp|O43909|EXTL3_HUMAN	EXTL3	Exostosin-like 3 OS=Homo sapiens OX=9606 GN=EXTL3 PE=1 SV=1	0.0306402	-0.142798	0.372406	-0.221334	-0.102245	-0.173438	0.341766	-0.251974	-0.132885	0.515204	-0.0785355	0.0405532	-0.593739	-0.474651	0.119089	0.858361	0.409963	0.0412497	0.207566	0.553334	0.319152	0.0587833	0.154029	0.442632	0.00706108	0.648203	0.813342	0.0025538	0.0118278	0.490704	0.8895	0.874398	0.0693933	0.370441	0.61891	0.416757	0.391772	0.20201	0.588047	0.0164519	0.764647	0.848717	0.00497777	0.0329126	0.570191	n.s.	n.s.
sp|O43920|NDUS5_HUMAN	NDUFS5	NADH dehydrogenase [ubiquinone] iron-sulfur protein 5 OS=Homo sapiens OX=9606 GN=NDUFS5 PE=1 SV=3	-0.534116	-0.165905	-0.700836	0.259065	-0.283246	0.36821	-0.16672	0.793181	0.25087	-0.534931	0.424971	-0.11734	0.959901	0.41759	-0.542311	8.32978e-05	0.132902	3.28149e-06	0.0244282	0.0151284	0.0026284	0.131126	6.30964e-07	0.0286531	8.19312e-05	0.000798165	0.280135	4.15333e-08	0.000931931	7.05541e-05	0.000303075	0.704583	1.73746e-05	0.081267	0.0263523	0.00705311	0.52058	2.96927e-06	0.0844239	0.000340913	0.00481512	0.347449	2.33313e-07	0.00470082	0.000246702	n.s.	n.s.
sp|O43924|PDE6D_HUMAN	PDE6D	Retinal rod rhodopsin-sensitive cGMP 3',5'-cyclic phosphodiesterase subunit delta OS=Homo sapiens OX=9606 GN=PDE6D PE=1 SV=1	0.0362833	0.210228	0.063941	-0.0610933	0.0326994	0.173945	0.0276577	-0.0973766	-0.00358393	-0.146287	-0.271322	-0.177529	-0.125034	-0.0312416	0.0937927	0.750474	0.0778719	0.576353	0.593311	0.774357	0.13917	0.808346	0.397598	0.974905	0.209487	0.0267534	0.131692	0.28054	0.78414	0.414852	0.800173	0.630332	0.64766	0.732852	0.814737	0.208901	0.946305	0.462529	0.98503	0.29319	0.0732353	0.179723	0.342244	0.845917	0.496293	n.s.	n.s.
sp|O60216|RAD21_HUMAN	RAD21	Double-strand-break repair protein rad21 homolog OS=Homo sapiens OX=9606 GN=RAD21 PE=1 SV=2	-0.51324	-0.105753	-0.575255	-0.00924778	-0.400994	0.407487	-0.0620151	0.503992	0.112246	-0.469502	0.0965049	-0.295241	0.566007	0.174261	-0.391746	7.32705e-18	0.0335228	1.18761e-20	0.850918	8.37734e-13	4.30587e-13	0.209253	1.91976e-17	0.0242467	6.98785e-16	0.0519657	2.78235e-08	3.0792e-20	0.000581691	2.15396e-12	4.02495e-16	0.476407	8.27415e-19	0.910525	1.78487e-11	1.45559e-11	0.624915	5.53918e-16	0.0754079	3.14343e-14	0.121829	2.37122e-07	1.1423e-18	0.00327237	4.95932e-11	n.s.	n.s.
sp|O60231|DHX16_HUMAN	DHX16	Pre-mRNA-splicing factor ATP-dependent RNA helicase DHX16 OS=Homo sapiens OX=9606 GN=DHX16 PE=1 SV=2	-0.175508	0.110072	-0.0921719	-1.26439	-1.77403	0.28558	0.0833366	-1.08889	-1.59852	-0.202244	-1.37447	-1.8841	-1.17222	-1.68186	-0.509634	0.739608	0.83479	0.861344	0.0397359	0.00289997	0.589168	0.874513	0.0741017	0.00658943	0.701799	0.0262407	0.00170521	0.05546	0.00448181	0.409486	0.791351	0.975434	0.89583	0.114306	0.0060214	0.674668	0.969209	0.106154	0.0298616	0.769259	0.0721778	0.00391662	0.0810388	0.0155853	0.491314	n.s.	n.s.
sp|O60237-6|MYPT2_HUMAN	PPP1R12B	Isoform 6 of Protein phosphatase 1 regulatory subunit 12B OS=Homo sapiens OX=9606 GN=PPP1R12B	0.967988	0.0976378	0.855003	0.121287	0.806857	-0.870351	-0.112985	-0.846701	-0.161131	0.757365	0.0236497	0.70922	-0.733716	-0.0481457	0.68557	1.50582e-14	0.290672	1.06138e-12	0.190614	6.84193e-12	5.89452e-13	0.222271	1.46074e-12	0.0840111	4.76926e-11	0.796981	3.21811e-10	1.21566e-10	0.600843	8.26493e-10	5.31035e-13	0.826173	2.68303e-11	0.349704	1.20952e-10	1.93537e-11	0.638748	2.24333e-11	0.180952	1.00542e-09	0.87427	4.28331e-09	1.24019e-09	0.702173	1.09751e-08	up	n.s.
sp|O60244|MED14_HUMAN	MED14	Mediator of RNA polymerase II transcription subunit 14 OS=Homo sapiens OX=9606 GN=MED14 PE=1 SV=2	-0.304626	-0.176448	-0.309687	-0.123989	-0.0782776	0.128179	-0.00506085	0.180637	0.226349	-0.13324	0.0524582	0.0981699	0.185698	0.231409	0.0457117	0.0513908	0.24213	0.0480191	0.406479	0.598055	0.391127	0.972701	0.231561	0.138253	0.373098	0.723274	0.509465	0.219273	0.130179	0.757563	0.0837408	0.786001	0.0793328	0.580554	0.659755	0.491208	0.995727	0.288592	0.257167	0.470324	0.821321	0.580069	0.274716	0.219334	0.803284	n.s.	n.s.
sp|O60245-2|PCDH7_HUMAN	PCDH7	Isoform B of Protocadherin-7 OS=Homo sapiens OX=9606 GN=PCDH7	1.24646	0.210634	1.30425	-0.701012	0.555395	-1.03582	0.0577903	-1.94747	-0.691062	1.09361	-0.911646	0.34476	-2.00526	-0.748852	1.25641	1.12564e-06	0.238639	6.07952e-07	0.000757265	0.00486779	1.20829e-05	0.741869	1.62058e-09	0.0008601	6.17604e-06	5.36265e-05	0.0615284	1.02331e-09	0.00041121	1.01128e-06	6.93718e-06	0.783537	3.85486e-06	0.00642831	0.0095845	6.61838e-05	0.924369	1.40225e-08	0.00662776	3.59671e-05	0.000549047	0.0933387	8.35165e-09	0.00249622	5.90431e-06	up	n.s.
sp|O60260|PRKN_HUMAN	PRKN	E3 ubiquitin-protein ligase parkin OS=Homo sapiens OX=9606 GN=PRKN PE=1 SV=2	0.127834	-0.051061	0.264291	-0.0474011	0.322992	-0.178895	0.136457	-0.175235	0.195158	0.315352	0.0036599	0.374053	-0.311692	0.058701	0.370393	0.46388	0.768387	0.139329	0.784527	0.0749944	0.308851	0.434773	0.318566	0.268261	0.0815264	0.983139	0.0420936	0.0848295	0.735053	0.0439181	0.541509	0.964749	0.199047	0.867428	0.108989	0.405811	0.780576	0.381109	0.416128	0.132885	0.991294	0.0668022	0.11826	0.810518	0.0708197	n.s.	n.s.
sp|O60264|SMCA5_HUMAN	SMARCA5	SWI/SNF-related matrix-associated actin-dependent regulator of chromatin subfamily A member 5 OS=Homo sapiens OX=9606 GN=SMARCA5 PE=1 SV=1	-0.351214	0.063678	-0.323228	-0.00348545	-0.432262	0.414892	0.0279864	0.347729	-0.0810478	-0.386906	-0.0671635	-0.49594	0.319742	-0.109034	-0.428776	2.18464e-06	0.373564	1.17755e-05	0.961105	1.01849e-08	3.40474e-08	0.695441	2.70833e-06	0.257788	2.23591e-07	0.348046	9.73287e-11	1.44275e-05	0.128552	1.30053e-08	1.24311e-05	0.867629	5.28462e-05	0.980674	8.94705e-08	3.79908e-07	0.903173	1.08561e-05	0.406061	1.94426e-06	0.498342	1.47413e-09	4.56393e-05	0.217233	1.25228e-07	n.s.	n.s.
sp|O60268|K0513_HUMAN	KIAA0513	Uncharacterized protein KIAA0513 OS=Homo sapiens OX=9606 GN=KIAA0513 PE=1 SV=1	0.916608	-0.0419179	0.913976	-0.182795	0.868746	-0.958526	-0.00263199	-1.0994	-0.0478625	0.955894	-0.140877	0.910664	-1.09677	-0.0452305	1.05154	3.94588e-14	0.665536	4.41872e-14	0.0625351	3.11226e-13	6.5535e-15	0.978331	1.77903e-17	0.621671	7.33234e-15	0.149094	5.09554e-14	1.98267e-17	0.640935	1.29304e-16	1.33994e-12	0.946161	1.43433e-12	0.157593	7.34339e-12	2.83638e-13	0.9977	5.21211e-16	0.737225	2.99212e-13	0.268614	1.39213e-12	5.3938e-16	0.734888	5.76819e-15	up	n.s.
sp|O60271|JIP4_HUMAN	SPAG9	C-Jun-amino-terminal kinase-interacting protein 4 OS=Homo sapiens OX=9606 GN=SPAG9 PE=1 SV=4	-0.0422891	-0.0534283	-0.0676396	-0.0211271	0.13623	-0.0111392	-0.0253506	0.021162	0.178519	-0.0142113	0.0323012	0.189659	0.0465125	0.20387	0.157357	0.31308	0.203057	0.107793	0.613713	0.00143482	0.790049	0.544815	0.613128	3.83928e-05	0.734124	0.440583	1.33106e-05	0.267416	3.25326e-06	0.000255389	0.39043	0.761199	0.159044	0.748349	0.00323571	0.844487	0.839862	0.668856	0.000592494	0.7975	0.587821	5.39799e-05	0.328124	5.13153e-05	0.00075833	n.s.	n.s.
sp|O60282|KIF5C_HUMAN	KIF5C	Kinesin heavy chain isoform 5C OS=Homo sapiens OX=9606 GN=KIF5C PE=1 SV=1	0.113395	0.122783	0.073346	0.0785076	0.142955	0.00938862	-0.0400486	-0.034887	0.02956	-0.0494373	-0.0442757	0.0201714	0.00516162	0.0696086	0.064447	0.116948	0.0914632	0.300728	0.269043	0.0525532	0.893001	0.567856	0.618375	0.672649	0.481805	0.528141	0.772799	0.941041	0.325301	0.361519	0.16992	0.638789	0.381604	0.438153	0.0793439	0.923221	0.85255	0.673423	0.776866	0.579485	0.666442	0.813998	0.951197	0.449207	0.443072	n.s.	n.s.
sp|O60287|NPA1P_HUMAN	URB1	Nucleolar pre-ribosomal-associated protein 1 OS=Homo sapiens OX=9606 GN=URB1 PE=1 SV=4	-0.779008	-0.0583302	-0.642152	-0.2338	-0.807562	0.720678	0.136856	0.545208	-0.0285534	-0.583822	-0.17547	-0.749231	0.408352	-0.16541	-0.573762	6.94246e-06	0.644309	6.73415e-05	0.0762736	4.40758e-06	1.79491e-05	0.285205	0.000364762	0.82079	0.00018495	0.175001	1.12342e-05	0.00415189	0.199764	0.000220597	3.49756e-05	0.941958	0.000245359	0.182552	1.90517e-05	9.28831e-05	0.691139	0.000895526	0.882453	0.000688799	0.302688	4.64834e-05	0.00769872	0.308952	0.000668559	down	n.s.
sp|O60291-2|MGRN1_HUMAN	MGRN1	Isoform 2 of E3 ubiquitin-protein ligase MGRN1 OS=Homo sapiens OX=9606 GN=MGRN1	-0.464788	-0.0776892	-0.325628	-0.217818	-0.357048	0.387099	0.139159	0.246969	0.10774	-0.247939	-0.140129	-0.279358	0.10781	-0.0314191	-0.139229	8.97221e-06	0.390834	0.000873041	0.0201085	0.000321094	0.000120523	0.128653	0.00911025	0.236317	0.00886606	0.126097	0.00358366	0.23602	0.727391	0.128468	4.36899e-05	0.87422	0.00230272	0.0700896	0.000841802	0.000486261	0.516162	0.0162162	0.383007	0.0198634	0.23744	0.00757036	0.293765	0.805817	0.182475	n.s.	n.s.
sp|O60292|SI1L3_HUMAN	SIPA1L3	Signal-induced proliferation-associated 1-like protein 3 OS=Homo sapiens OX=9606 GN=SIPA1L3 PE=1 SV=3	0.469483	0.212911	0.617412	-0.443435	-0.140806	-0.256572	0.147929	-0.912917	-0.610289	0.404501	-0.656345	-0.353717	-1.06085	-0.758218	0.302628	0.00756615	0.188911	0.000936997	0.0108443	0.378314	0.117263	0.355216	1.60153e-05	0.00103672	0.0184074	0.000539604	0.0359315	2.43744e-06	0.000129428	0.0681837	0.0156444	0.745498	0.00244984	0.0453538	0.448261	0.180232	0.735876	5.31949e-05	0.00752688	0.0373179	0.00350313	0.0579572	9.21582e-06	0.00101936	0.104294	n.s.	n.s.
sp|O60294|TYW4_HUMAN	LCMT2	tRNA wybutosine-synthesizing protein 4 OS=Homo sapiens OX=9606 GN=LCMT2 PE=1 SV=3	-0.0461127	-0.00673347	0.0629461	0.112451	0.0513624	0.0393792	0.109059	0.158564	0.0974751	0.0696796	0.119184	0.0580958	0.0495049	-0.0115837	-0.0610886	0.695587	0.954387	0.593611	0.342622	0.663045	0.738191	0.357194	0.183628	0.40997	0.554911	0.314889	0.622264	0.674487	0.921618	0.60451	0.754488	0.993954	0.664179	0.517284	0.718949	0.803754	0.737228	0.235714	0.558703	0.644482	0.464608	0.684742	0.725131	0.948017	0.67325	n.s.	n.s.
sp|O60299|LZTS3_HUMAN	LZTS3	Leucine zipper putative tumor suppressor 3 OS=Homo sapiens OX=9606 GN=LZTS3 PE=2 SV=1	0.205064	-0.0891653	0.104205	-0.253277	-0.101398	-0.294229	-0.100859	-0.45834	-0.306461	0.19337	-0.164111	-0.0122324	-0.357482	-0.205603	0.151879	0.23551	0.600011	0.54057	0.146973	0.551419	0.0953148	0.553515	0.0134512	0.0833135	0.262245	0.338956	0.942427	0.0464578	0.23433	0.375289	0.308948	0.930152	0.616177	0.290237	0.617131	0.151596	0.844048	0.0231118	0.179924	0.352022	0.489251	0.953035	0.0692262	0.349585	0.457494	n.s.	n.s.
sp|O60306|AQR_HUMAN	AQR	RNA helicase aquarius OS=Homo sapiens OX=9606 GN=AQR PE=1 SV=4	-0.334848	-0.114314	-0.319791	-0.252304	-0.187724	0.220534	0.0150569	0.0825431	0.147124	-0.205477	-0.137991	-0.07341	0.0674861	0.132067	0.0645807	0.00371376	0.26951	0.00516075	0.0217482	0.0778178	0.0413998	0.882351	0.421404	0.159884	0.0555721	0.18597	0.473737	0.509671	0.204646	0.527847	0.00839601	0.809095	0.0110054	0.074222	0.112662	0.0749896	0.971306	0.486459	0.286913	0.0959743	0.31611	0.546583	0.572503	0.314628	0.60498	n.s.	n.s.
sp|O60313-10|OPA1_HUMAN	OPA1	Isoform 4 of Dynamin-like 120 kDa protein, mitochondrial OS=Homo sapiens OX=9606 GN=OPA1	-0.119728	0.107361	0.00343966	-0.0616136	-0.220209	0.227089	0.123167	0.0581141	-0.100481	-0.103921	-0.168975	-0.32757	-0.0650532	-0.223649	-0.158595	0.0482446	0.0734968	0.952082	0.289561	0.00107071	0.000817651	0.0427851	0.316979	0.0921451	0.082357	0.00788015	1.79018e-05	0.264343	0.000935637	0.0117002	0.0790426	0.621399	0.968182	0.461054	0.00248425	0.00255259	0.343302	0.379485	0.192773	0.134009	0.02862	7.03988e-05	0.324982	0.00471535	0.0224489	n.s.	n.s.
sp|O60315|ZEB2_HUMAN	ZEB2	Zinc finger E-box-binding homeobox 2 OS=Homo sapiens OX=9606 GN=ZEB2 PE=1 SV=1	-0.704542	-0.0179037	-0.992498	0.102349	-0.640804	0.686639	-0.287956	0.806892	0.0637387	-0.974595	0.120253	-0.6229	1.09485	0.351695	-0.743153	0.00292989	0.935647	7.10642e-05	0.644885	0.00625381	0.00363662	0.199445	0.000818058	0.773892	9.04191e-05	0.588381	0.00769322	1.76964e-05	0.119192	0.0018246	0.0067932	0.991241	0.000256717	0.772436	0.0120071	0.0092916	0.61791	0.00184507	0.851266	0.000369238	0.716677	0.0149297	5.49754e-05	0.204565	0.00432661	down	n.s.
sp|O60318|GANP_HUMAN	MCM3AP	Germinal-center associated nuclear protein OS=Homo sapiens OX=9606 GN=MCM3AP PE=1 SV=2	-0.273876	-0.00237162	-0.104957	0.0921345	0.0790565	0.271504	0.168918	0.36601	0.352932	-0.102586	0.0945061	0.0814281	0.197092	0.184014	-0.013078	0.0765548	0.987189	0.480486	0.535034	0.59399	0.0789192	0.261469	0.0218634	0.0263119	0.490321	0.524695	0.583062	0.192944	0.222751	0.929451	0.118237	0.998859	0.558712	0.687969	0.656032	0.130045	0.675611	0.0356873	0.0801087	0.585907	0.663196	0.648702	0.245499	0.336483	0.945682	n.s.	n.s.
sp|O60331-3|PI51C_HUMAN	PIP5K1C	Isoform 3 of Phosphatidylinositol 4-phosphate 5-kinase type-1 gamma OS=Homo sapiens OX=9606 GN=PIP5K1C	0.160369	-0.0637547	0.0990038	-0.23746	-0.0397617	-0.224123	-0.061365	-0.397829	-0.20013	0.162758	-0.173705	0.023993	-0.336464	-0.138765	0.197698	0.00921229	0.293806	0.104352	0.000154139	0.511947	0.000337212	0.312179	1.97359e-09	0.00127778	0.00825172	0.00491182	0.69211	2.0639e-07	0.0236642	0.00145421	0.0185578	0.829946	0.154647	0.00193538	0.580464	0.001187	0.709702	1.66791e-08	0.0087799	0.01872	0.0198429	0.746496	9.8423e-07	0.0569898	0.00351846	n.s.	n.s.
sp|O60333-4|KIF1B_HUMAN	KIF1B	Isoform 4 of Kinesin-like protein KIF1B OS=Homo sapiens OX=9606 GN=KIF1B	0.253294	0.0495208	0.247245	-0.110455	0.16844	-0.203773	-0.00604891	-0.363749	-0.0848541	0.197724	-0.159976	0.118919	-0.3577	-0.0788052	0.278895	0.00102308	0.453249	0.00125876	0.104614	0.0179291	0.00554798	0.92642	2.54908e-05	0.205581	0.00680273	0.0235492	0.0823316	3.09734e-05	0.238309	0.000426467	0.00271224	0.896119	0.00316937	0.228464	0.0304959	0.0133568	0.984835	8.086e-05	0.345326	0.0159148	0.0666684	0.119988	9.13059e-05	0.354503	0.00119019	n.s.	n.s.
sp|O60341|KDM1A_HUMAN	KDM1A	Lysine-specific histone demethylase 1A OS=Homo sapiens OX=9606 GN=KDM1A PE=1 SV=2	-0.0707116	-0.107796	-0.127874	0.0334998	-0.00630094	-0.037084	-0.0571622	0.104211	0.0644107	-0.0200782	0.141295	0.101495	0.161374	0.121573	-0.0398007	0.209074	0.0565717	0.0241437	0.550764	0.910588	0.509038	0.309351	0.0651655	0.25228	0.720528	0.0129279	0.0723835	0.00468297	0.0318812	0.478564	0.279663	0.576104	0.0430369	0.702504	0.930135	0.603597	0.706877	0.0948511	0.39979	0.785268	0.0419645	0.107214	0.00860031	0.0727963	0.558243	n.s.	n.s.
sp|O60343|TBCD4_HUMAN	TBC1D4	TBC1 domain family member 4 OS=Homo sapiens OX=9606 GN=TBC1D4 PE=1 SV=2	1.03886	0.0748472	0.893774	0.0401886	0.195643	-0.964013	-0.145087	-0.998672	-0.843217	0.818926	-0.0346586	0.120796	-0.853585	-0.698131	0.155454	1.21604e-07	0.63615	1.97261e-06	0.799251	0.220535	5.09595e-07	0.361254	2.62044e-07	5.23369e-06	8.35968e-06	0.826379	0.446338	4.28482e-06	8.40583e-05	0.328397	9.84027e-07	0.937648	1.10377e-05	0.876767	0.280836	4.14127e-06	0.740524	1.36468e-06	0.000112347	4.70994e-05	0.891875	0.51959	1.51574e-05	0.000713184	0.408084	up	n.s.
sp|O60427|FADS1_HUMAN	FADS1	Acyl-CoA (8-3)-desaturase OS=Homo sapiens OX=9606 GN=FADS1 PE=1 SV=3	-0.311469	0.0381635	0.127389	-0.147638	-0.605994	0.349632	0.438858	0.16383	-0.294525	0.0892254	-0.185802	-0.644157	-0.275027	-0.733383	-0.458355	0.261585	0.888615	0.641093	0.589407	0.0369409	0.209679	0.119913	0.549635	0.287517	0.743641	0.498054	0.0277072	0.319632	0.0138638	0.105372	0.33666	0.982683	0.706376	0.729955	0.0582365	0.295049	0.505521	0.610789	0.436164	0.804777	0.642444	0.0461651	0.384433	0.0373408	0.153215	n.s.	n.s.
sp|O60443|GSDME_HUMAN	GSDME	Gasdermin-E OS=Homo sapiens OX=9606 GN=GSDME PE=1 SV=2	1.70656	-0.0188847	1.50382	0.308019	1.91277	-1.72544	-0.202735	-1.39854	0.206216	1.52271	0.326904	1.93166	-1.1958	0.40895	1.60475	2.86226e-31	0.819341	4.55531e-28	0.000378001	2.96372e-34	1.48761e-31	0.016359	2.73669e-26	0.0146751	2.22919e-28	0.000175128	1.62548e-34	1.27395e-22	4.79858e-06	1.06955e-29	8.60638e-29	0.971558	7.88621e-26	0.0039051	8.90675e-32	5.3117e-29	0.229067	2.60578e-24	0.0527013	5.09415e-26	0.00144791	5.80092e-32	6.44076e-21	6.90174e-05	2.77596e-27	up	n.s.
sp|O60447-2|EVI5_HUMAN	EVI5	Isoform 2 of Ecotropic viral integration site 5 protein homolog OS=Homo sapiens OX=9606 GN=EVI5	-0.482419	-0.226758	-0.494975	-0.183348	-0.482345	0.255661	-0.0125557	0.299071	7.38625e-05	-0.268217	0.0434102	-0.255587	0.311627	0.0126296	-0.298997	0.000999073	0.0812361	0.000796666	0.152538	0.00100041	0.0518663	0.919614	0.0255197	0.999526	0.0424158	0.727568	0.0519271	0.0206516	0.919142	0.0255513	0.00265475	0.636506	0.00213447	0.297932	0.00233632	0.090644	0.982051	0.040988	0.999526	0.0761538	0.823904	0.0803752	0.0330391	0.946664	0.0441446	n.s.	n.s.
sp|O60462|NRP2_HUMAN	NRP2	Neuropilin-2 OS=Homo sapiens OX=9606 GN=NRP2 PE=1 SV=3	-0.643524	-0.250791	-0.793002	-0.373651	-1.0151	0.392733	-0.149478	0.269873	-0.371576	-0.542211	-0.12286	-0.764309	0.419351	-0.222098	-0.641449	6.17451e-09	0.00917352	1.74718e-11	0.000181629	4.31079e-15	9.26521e-05	0.112712	0.00527257	0.000195254	3.33625e-07	0.190597	5.32838e-11	3.54542e-05	0.020157	6.70246e-09	6.91666e-08	0.310108	3.3836e-10	0.00221719	1.44792e-13	0.000386648	0.496089	0.00993148	0.00212362	2.7274e-06	0.321773	8.52242e-10	0.000103131	0.0502507	7.0746e-08	down	n.s.
sp|O60477|BRNP1_HUMAN	BRINP1	BMP/retinoic acid-inducible neural-specific protein 1 OS=Homo sapiens OX=9606 GN=BRINP1 PE=1 SV=2	0.670967	0.0460124	1.08911	-0.807725	-0.0727553	-0.624955	0.418142	-1.47869	-0.743723	1.0431	-0.853738	-0.118768	-1.89684	-1.16187	0.73497	0.0106322	0.847008	0.000213907	0.00299358	0.760496	0.016117	0.0923589	6.68308e-06	0.00544119	0.000328116	0.00194297	0.619536	2.40406e-07	0.000109438	0.00590153	0.0210762	0.977957	0.000667422	0.0179458	0.804601	0.0335677	0.458026	2.43033e-05	0.0260647	0.0011451	0.00953624	0.682135	1.13414e-06	0.000886369	0.012174	up	n.s.
sp|O60488|ACSL4_HUMAN	ACSL4	Long-chain-fatty-acid--CoA ligase 4 OS=Homo sapiens OX=9606 GN=ACSL4 PE=1 SV=2	-0.210585	0.149865	0.00521481	-0.26512	-0.0968157	0.36045	0.2158	-0.0545345	0.11377	-0.14465	-0.414984	-0.24668	-0.270335	-0.10203	0.168304	0.00865847	0.0503415	0.942573	0.00162093	0.191973	8.70808e-05	0.00739348	0.454873	0.128605	0.0580077	1.75374e-05	0.00286855	0.00137892	0.170236	0.0300708	0.0175785	0.556534	0.960418	0.0112383	0.249526	0.000367153	0.166295	0.521093	0.243803	0.0994294	0.000227191	0.00621138	0.00283782	0.272664	0.0507549	n.s.	n.s.
sp|O60493|SNX3_HUMAN	SNX3	Sorting nexin-3 OS=Homo sapiens OX=9606 GN=SNX3 PE=1 SV=3	0.229277	0.0847099	0.3527	0.318054	0.423732	-0.144567	0.123423	0.0887768	0.194455	0.26799	0.233344	0.339022	-0.0346459	0.0710323	0.105678	0.268349	0.677956	0.0960199	0.130595	0.0491578	0.480592	0.546275	0.663502	0.345496	0.19855	0.260245	0.108591	0.864862	0.727494	0.604927	0.344202	0.946984	0.144169	0.267827	0.0749309	0.576327	0.841084	0.714531	0.4978	0.280841	0.405007	0.152198	0.888182	0.805817	0.673451	n.s.	n.s.
sp|O60502|OGA_HUMAN	OGA	Protein O-GlcNAcase OS=Homo sapiens OX=9606 GN=OGA PE=1 SV=2	-0.933672	0.00115433	-0.892327	0.0144919	-0.972899	0.934827	0.0413456	0.948164	-0.0392263	-0.893481	0.0133376	-0.974053	0.906819	-0.080572	-0.987391	1.36368e-08	0.99045	2.69153e-08	0.880594	7.29425e-09	1.33844e-08	0.668957	1.07991e-08	0.684912	2.64015e-08	0.890036	7.16317e-09	2.11562e-08	0.408119	5.81561e-09	1.40078e-07	0.99994	2.46422e-07	0.931118	6.60066e-08	1.68426e-07	0.898179	7.59792e-08	0.787505	2.86752e-07	0.936596	7.02778e-08	1.2763e-07	0.533996	6.23023e-08	down	n.s.
sp|O60503|ADCY9_HUMAN	ADCY9	Adenylate cyclase type 9 OS=Homo sapiens OX=9606 GN=ADCY9 PE=1 SV=4	-0.473647	-0.17468	-0.100279	-0.531913	-1.01265	0.298967	0.373368	-0.0582661	-0.539002	0.0744005	-0.357234	-0.837969	-0.431634	-0.91237	-0.480736	0.0829152	0.506674	0.701847	0.0539852	0.00100822	0.261433	0.164884	0.82373	0.0511728	0.776178	0.182912	0.00450027	0.111531	0.00238423	0.0787816	0.126724	0.917336	0.758973	0.142786	0.00235264	0.353913	0.58004	0.85284	0.128325	0.829534	0.3125	0.00926002	0.150847	0.00966212	0.118316	n.s.	n.s.
sp|O60504|VINEX_HUMAN	SORBS3	Vinexin OS=Homo sapiens OX=9606 GN=SORBS3 PE=1 SV=2	0.708398	0.0513275	0.719946	0.277071	0.734085	-0.65707	0.0115488	-0.431327	0.0256872	0.668619	0.225743	0.682757	-0.442876	0.0141384	0.457014	8.71209e-05	0.718769	7.30723e-05	0.0640284	5.89772e-05	0.000191869	0.935308	0.00661494	0.856784	0.000160471	0.125218	0.000129043	0.00552933	0.920849	0.00443563	0.000314132	0.956718	0.000262555	0.160647	0.000190475	0.000723052	0.988535	0.0121671	0.908369	0.000607132	0.23633	0.000399801	0.00998389	0.947832	0.00942241	up	n.s.
sp|O60506-3|HNRPQ_HUMAN	SYNCRIP	Isoform 3 of Heterogeneous nuclear ribonucleoprotein Q OS=Homo sapiens OX=9606 GN=SYNCRIP	-0.0516202	-0.0129583	-0.00758555	0.212127	0.0613482	0.0386619	0.0440347	0.263747	0.112968	0.0053728	0.225085	0.0743065	0.219712	0.0689337	-0.150779	0.392285	0.829623	0.899751	0.000663778	0.309723	0.521308	0.465271	3.17972e-05	0.0632729	0.928899	0.000321375	0.219206	0.000435539	0.254077	0.0138978	0.471022	0.974725	0.92768	0.00587022	0.377485	0.614096	0.799169	9.86196e-05	0.148044	0.947519	0.00236448	0.281172	0.000997687	0.372472	0.0259081	n.s.	n.s.
sp|O60508|PRP17_HUMAN	CDC40	Pre-mRNA-processing factor 17 OS=Homo sapiens OX=9606 GN=CDC40 PE=1 SV=1	-0.297201	-0.0482665	-0.406405	0.133496	-0.33797	0.248934	-0.109204	0.430697	-0.040769	-0.358138	0.181763	-0.289703	0.539901	0.0684348	-0.471466	0.000458578	0.551968	3.70197e-06	0.102835	8.27476e-05	0.00294966	0.180671	1.16151e-06	0.615243	3.40443e-05	0.0275845	0.000620028	4.97423e-09	0.399642	1.57765e-07	0.00134766	0.925689	1.92267e-05	0.226046	0.000256231	0.00775491	0.597492	5.11227e-06	0.732872	0.000160475	0.0747937	0.00159261	3.47406e-08	0.526198	1.12745e-06	n.s.	n.s.
sp|O60518|RNBP6_HUMAN	RANBP6	Ran-binding protein 6 OS=Homo sapiens OX=9606 GN=RANBP6 PE=1 SV=2	0.440775	0.127707	0.570909	0.001334	0.634175	-0.313068	0.130134	-0.439441	0.1934	0.443202	-0.126373	0.506468	-0.569575	0.0632661	0.632841	1.79212e-05	0.176754	1.25546e-07	0.988641	1.05289e-08	0.00148225	0.168815	1.8823e-05	0.0430744	1.6388e-05	0.181239	1.51698e-06	1.3225e-07	0.500506	1.10952e-08	8.04903e-05	0.736894	9.5505e-07	0.99326	9.22084e-08	0.0042833	0.585003	6.15897e-05	0.112769	8.44988e-05	0.310563	7.97766e-06	6.58141e-07	0.615925	1.09422e-07	n.s.	n.s.
sp|O60524|NEMF_HUMAN	NEMF	Nuclear export mediator factor NEMF OS=Homo sapiens OX=9606 GN=NEMF PE=1 SV=4	-0.181702	0.108313	0.0401092	0.0792977	0.163074	0.290016	0.221811	0.261	0.344776	-0.0682043	-0.0290158	0.0547605	0.0391885	0.122965	0.0837763	0.135307	0.363467	0.733849	0.503499	0.177487	0.0225867	0.0724198	0.0375726	0.00831661	0.564367	0.805554	0.642973	0.739715	0.303838	0.480031	0.192626	0.864796	0.788208	0.665343	0.232177	0.0448828	0.425573	0.057889	0.0353069	0.652942	0.879276	0.703599	0.783607	0.426793	0.559383	n.s.	n.s.
sp|O60547|GMDS_HUMAN	GMDS	GDP-mannose 4,6 dehydratase OS=Homo sapiens OX=9606 GN=GMDS PE=1 SV=1	0.0436147	-0.0648756	0.081918	0.052667	0.0925467	-0.10849	0.0383033	0.00905238	0.0489321	0.146794	0.117543	0.157422	-0.0292509	0.0106288	0.0398797	0.629033	0.474186	0.368229	0.560256	0.310901	0.237396	0.67114	0.919875	0.588152	0.115604	0.202035	0.0931733	0.74549	0.905988	0.658517	0.696582	0.907958	0.451049	0.709073	0.378679	0.326653	0.899116	0.935597	0.71046	0.178692	0.337001	0.133108	0.788117	0.937682	0.721853	n.s.	n.s.
sp|O60551|NMT2_HUMAN	NMT2	Glycylpeptide N-tetradecanoyltransferase 2 OS=Homo sapiens OX=9606 GN=NMT2 PE=1 SV=1	-0.134111	-0.292501	-0.155693	-0.348432	0.00470039	-0.15839	-0.0215825	-0.214322	0.138811	0.136808	-0.0559312	0.297201	-0.192739	0.160393	0.353132	0.571101	0.224437	0.511478	0.151348	0.984087	0.504282	0.927041	0.36874	0.557815	0.563457	0.812551	0.217385	0.41788	0.498975	0.14622	0.643277	0.77755	0.588772	0.296317	0.987199	0.599077	0.984835	0.432658	0.686301	0.652285	0.883471	0.279251	0.484643	0.614782	0.204585	n.s.	n.s.
sp|O60563|CCNT1_HUMAN	CCNT1	Cyclin-T1 OS=Homo sapiens OX=9606 GN=CCNT1 PE=1 SV=1	-0.441087	-0.109665	-0.240898	-0.0611672	-0.353945	0.331422	0.20019	0.37992	0.0871424	-0.131232	0.0484982	-0.24428	0.179731	-0.113047	-0.292778	3.54212e-05	0.246404	0.0139339	0.515121	0.000550754	0.00108878	0.0384097	0.000246805	0.355292	0.167172	0.605392	0.0127542	0.061512	0.232419	0.00337166	0.000143927	0.788188	0.0263766	0.67256	0.00136909	0.00327724	0.32862	0.000630872	0.507561	0.243388	0.728894	0.0233344	0.0888765	0.347811	0.00741609	n.s.	n.s.
sp|O60568|PLOD3_HUMAN	PLOD3	Multifunctional procollagen lysine hydroxylase and glycosyltransferase LH3 OS=Homo sapiens OX=9606 GN=PLOD3 PE=1 SV=1	0.157005	0.0173537	0.207768	-0.0426567	0.165314	-0.139652	0.050763	-0.199662	0.00830829	0.190415	-0.0600104	0.14796	-0.250425	-0.0424547	0.20797	0.0385294	0.807712	0.00852359	0.551382	0.0303597	0.0624712	0.479319	0.0109227	0.907179	0.014455	0.404337	0.0496963	0.00225616	0.553249	0.00847087	0.064904	0.969832	0.0171341	0.702979	0.0489345	0.106346	0.805107	0.0191708	0.941972	0.0303163	0.55555	0.0774259	0.00445232	0.663667	0.0168356	n.s.	n.s.
sp|O60583|CCNT2_HUMAN	CCNT2	Cyclin-T2 OS=Homo sapiens OX=9606 GN=CCNT2 PE=1 SV=2	0.00543335	0.133526	0.0740255	0.0231065	0.137456	0.128093	0.0685921	0.0176732	0.132022	-0.0595009	-0.11042	0.00392929	-0.0509189	0.0634302	0.114349	0.972126	0.393025	0.634593	0.88189	0.3794	0.412368	0.659582	0.909519	0.398321	0.702282	0.479244	0.97984	0.743514	0.683696	0.463861	0.978893	0.87422	0.701391	0.931873	0.449175	0.512589	0.895057	0.926879	0.547656	0.769641	0.624526	0.983756	0.786611	0.770001	0.54515	n.s.	n.s.
sp|O60610|DIAP1_HUMAN	DIAPH1	Protein diaphanous homolog 1 OS=Homo sapiens OX=9606 GN=DIAPH1 PE=1 SV=2	0.472825	0.0499089	0.338376	0.170795	0.542944	-0.422916	-0.134449	-0.30203	0.0701196	0.288467	0.120886	0.493035	-0.167581	0.204568	0.372149	7.03276e-06	0.516846	0.000296648	0.0364018	1.17054e-06	2.70292e-05	0.0919181	0.000856764	0.36523	0.00127519	0.126809	4.14435e-06	0.0396373	0.0144442	0.000112237	3.5337e-05	0.919843	0.000891035	0.107809	5.90961e-06	0.000132776	0.457429	0.00192326	0.516716	0.00372262	0.23823	1.90687e-05	0.0598435	0.0385627	0.000369593	n.s.	n.s.
sp|O60613|SEP15_HUMAN	SELENOF	Selenoprotein F OS=Homo sapiens OX=9606 GN=SELENOF PE=1 SV=4	-0.102891	-0.140426	-0.203883	0.184028	-0.0168111	-0.0375351	-0.100992	0.28692	0.0860801	-0.0634566	0.324455	0.123615	0.387911	0.187072	-0.20084	0.366573	0.222373	0.0831692	0.115046	0.881373	0.739311	0.375285	0.0188733	0.448432	0.574855	0.00920745	0.280471	0.00264251	0.109565	0.0874882	0.445866	0.776463	0.127522	0.243796	0.905151	0.804664	0.747413	0.0312984	0.593081	0.661739	0.0323308	0.347621	0.00512272	0.192497	0.130059	n.s.	n.s.
sp|O60637|TSN3_HUMAN	TSPAN3	Tetraspanin-3 OS=Homo sapiens OX=9606 GN=TSPAN3 PE=2 SV=1	-1.68184	0.272292	-0.673605	-0.514175	-1.99214	1.95414	1.00824	1.16767	-0.310297	-0.945897	-0.786467	-2.26443	0.15943	-1.31854	-1.47797	2.63862e-08	0.145826	0.00145493	0.0102362	1.9844e-09	2.67924e-09	2.54921e-05	4.22906e-06	0.100343	5.28789e-05	0.000361694	2.60666e-10	0.385007	8.52177e-07	1.73904e-07	2.49577e-07	0.718526	0.00361392	0.0437714	2.04899e-08	4.08173e-08	0.00693506	1.60749e-05	0.205073	0.000233821	0.00259919	3.58652e-09	0.451004	1.66641e-05	1.2244e-06	down	n.s.
sp|O60641|AP180_HUMAN	SNAP91	Clathrin coat assembly protein AP180 OS=Homo sapiens OX=9606 GN=SNAP91 PE=1 SV=2	0.669781	0.119068	0.683121	-0.734143	0.0144819	-0.550713	0.0133405	-1.40392	-0.655299	0.564054	-0.853211	-0.104586	-1.41726	-0.668639	0.748625	0.00311253	0.58765	0.00259896	0.00127859	0.947361	0.0140686	0.951504	1.46788e-08	0.00377614	0.0119929	0.000218207	0.633783	1.14228e-08	0.00316061	0.00103967	0.00715858	0.930152	0.00603787	0.00957352	0.958525	0.0300238	0.990638	9.9596e-08	0.0199985	0.0258549	0.00174596	0.69514	7.29961e-08	0.0118965	0.00261291	up	n.s.
sp|O60645|EXOC3_HUMAN	EXOC3	Exocyst complex component 3 OS=Homo sapiens OX=9606 GN=EXOC3 PE=1 SV=3	0.200702	0.0817946	0.269092	0.0977438	0.336886	-0.118908	0.0683897	-0.102958	0.136183	0.187297	0.0159492	0.255091	-0.171348	0.0677937	0.239142	0.000708734	0.157751	8.72674e-06	0.0920566	5.60649e-08	0.041082	0.236854	0.0761973	0.0196903	0.00151856	0.781969	2.28817e-05	0.00358634	0.240938	6.60522e-05	0.00197416	0.730369	4.06655e-05	0.209196	4.0781e-07	0.0744847	0.65334	0.108802	0.065431	0.00432048	0.865269	8.75114e-05	0.00674195	0.357525	0.000232814	n.s.	n.s.
sp|O60664|PLIN3_HUMAN	PLIN3	Perilipin-3 OS=Homo sapiens OX=9606 GN=PLIN3 PE=1 SV=3	0.777296	-0.0572044	0.676623	0.294943	0.750707	-0.834501	-0.100673	-0.482354	-0.0265896	0.733827	0.352147	0.807911	-0.38168	0.0740838	0.455764	1.48525e-07	0.546724	1.02326e-06	0.00539939	2.43619e-07	5.30357e-08	0.294027	6.58728e-05	0.77849	3.35365e-07	0.00139466	8.50989e-08	0.000691427	0.4367	0.00012142	1.16396e-06	0.924669	6.1289e-06	0.0277898	1.47158e-06	5.57998e-07	0.699323	0.000190162	0.853692	2.73236e-06	0.00745342	6.31058e-07	0.00151928	0.558843	0.00039595	up	n.s.
sp|O60684|IMA7_HUMAN	KPNA6	Importin subunit alpha-7 OS=Homo sapiens OX=9606 GN=KPNA6 PE=1 SV=1	0.0965833	-0.0475067	0.141549	0.121338	0.160941	-0.14409	0.0449655	0.0247543	0.0643573	0.189056	0.168844	0.208447	-0.0202111	0.0193919	0.039603	0.248348	0.568741	0.0924711	0.148122	0.0564794	0.0868824	0.589551	0.7663	0.440536	0.025781	0.0456777	0.0143316	0.808241	0.815869	0.6346	0.323229	0.92733	0.139463	0.291901	0.084645	0.140731	0.8632	0.8052	0.586355	0.0498939	0.11086	0.0259541	0.840918	0.870606	0.700071	n.s.	n.s.
sp|O60716|CTND1_HUMAN	CTNND1	Catenin delta-1 OS=Homo sapiens OX=9606 GN=CTNND1 PE=1 SV=1	-0.251236	0.0978306	-0.258415	0.0243264	-0.319954	0.349067	-0.0071793	0.275562	-0.0687177	-0.356246	-0.0735043	-0.417784	0.282742	-0.0615384	-0.34428	0.00015708	0.13112	0.000103965	0.70611	2.2405e-06	3.08266e-07	0.911365	3.76167e-05	0.287783	1.8626e-07	0.255683	2.01504e-09	2.42703e-05	0.340902	4.29983e-07	0.000522349	0.704583	0.000356515	0.815223	1.04179e-05	2.6563e-06	0.980417	0.000114599	0.436452	1.65777e-06	0.400071	2.2385e-08	7.33242e-05	0.465681	2.74018e-06	n.s.	n.s.
sp|O60733|PLPL9_HUMAN	PLA2G6	85/88 kDa calcium-independent phospholipase A2 OS=Homo sapiens OX=9606 GN=PLA2G6 PE=1 SV=2	-0.231833	-0.127028	-0.0958163	-0.0163565	-0.215388	0.104805	0.136017	0.215477	0.0164451	0.0312121	0.110672	-0.0883598	0.0794598	-0.119572	-0.199032	0.0942974	0.345757	0.47455	0.902145	0.118122	0.434767	0.313594	0.117981	0.901618	0.814608	0.409962	0.509145	0.552255	0.374118	0.146723	0.141508	0.854372	0.55306	0.943654	0.162564	0.533811	0.710089	0.159684	0.938604	0.859279	0.560314	0.579821	0.614178	0.499816	0.205139	n.s.	n.s.
sp|O60749|SNX2_HUMAN	SNX2	Sorting nexin-2 OS=Homo sapiens OX=9606 GN=SNX2 PE=1 SV=2	0.0235361	-0.0776345	-0.0423764	0.197344	0.228356	-0.101171	-0.0659125	0.173808	0.20482	0.035258	0.274979	0.30599	0.239721	0.270732	0.0310113	0.692324	0.201385	0.478379	0.00343461	0.00106276	0.101134	0.274969	0.00827168	0.00259081	0.554431	0.000183842	5.87298e-05	0.000691151	0.000215364	0.602699	0.751949	0.757913	0.556728	0.0197398	0.00246782	0.159432	0.683888	0.0148744	0.0150341	0.644186	0.00150904	0.000200207	0.00151926	0.00148877	0.671626	n.s.	n.s.
sp|O60763-2|USO1_HUMAN	USO1	Isoform 2 of General vesicular transport factor p115 OS=Homo sapiens OX=9606 GN=USO1	0.102537	3.60913e-05	0.000420368	0.169309	0.316184	-0.102501	-0.102117	0.0667711	0.213646	0.000384277	0.169272	0.316147	0.168888	0.315763	0.146875	0.169955	0.999604	0.995386	0.0298278	0.00034826	0.170097	0.17162	0.364086	0.00811266	0.995782	0.0298584	0.000348645	0.0301857	0.000352769	0.0555493	0.234473	0.99994	0.997101	0.0934395	0.000907191	0.247454	0.588869	0.428209	0.0348295	0.997004	0.0797428	0.000952973	0.0467218	0.00220144	0.0870913	n.s.	n.s.
sp|O60784-2|TOM1_HUMAN	TOM1	Isoform 2 of Target of Myb protein 1 OS=Homo sapiens OX=9606 GN=TOM1	-0.14842	0.335748	-0.153803	0.132375	-0.0355266	0.484168	-0.00538257	0.280796	0.112893	-0.489551	-0.203373	-0.371275	0.286178	0.118276	-0.167902	0.357152	0.046642	0.340411	0.410339	0.823556	0.00648282	0.973032	0.0907731	0.481439	0.00601678	0.211774	0.0296514	0.0852226	0.461095	0.299181	0.436451	0.547157	0.422409	0.584168	0.856091	0.0153247	0.995867	0.12726	0.620503	0.0142217	0.348817	0.0489897	0.118692	0.581203	0.377781	n.s.	n.s.
sp|O60825-2|F262_HUMAN	PFKFB2	Isoform 2 of 6-phosphofructo-2-kinase/fructose-2,6-bisphosphatase 2 OS=Homo sapiens OX=9606 GN=PFKFB2	0.293113	0.000765764	0.390508	0.115711	0.375534	-0.292347	0.0973949	-0.177402	0.0824208	0.389742	0.114945	0.374768	-0.274797	-0.0149741	0.259823	0.00991287	0.994065	0.00120882	0.269483	0.00167552	0.0100747	0.350218	0.0978165	0.427578	0.00122917	0.272556	0.00170372	0.0145639	0.884388	0.0198539	0.0198084	0.99994	0.00305948	0.438371	0.00371253	0.0223782	0.731186	0.135835	0.574329	0.00361786	0.419481	0.00391635	0.0241252	0.920163	0.0353274	n.s.	n.s.
sp|O60826|CCD22_HUMAN	CCDC22	Coiled-coil domain-containing protein 22 OS=Homo sapiens OX=9606 GN=CCDC22 PE=1 SV=1	0.211009	-0.0167423	0.296972	0.0992729	0.464465	-0.227751	0.0859634	-0.111736	0.253456	0.313714	0.116015	0.481207	-0.197699	0.167493	0.365192	0.0356408	0.863303	0.00406684	0.310833	2.8744e-05	0.0240519	0.379276	0.254928	0.0127675	0.00256464	0.237521	1.70713e-05	0.0481603	0.0915635	0.000586037	0.0606903	0.978788	0.00893296	0.482552	0.000100078	0.0472845	0.749232	0.314286	0.0478977	0.00680844	0.379462	6.75046e-05	0.0715021	0.165714	0.00157324	n.s.	n.s.
sp|O60828|PQBP1_HUMAN	PQBP1	Polyglutamine-binding protein 1 OS=Homo sapiens OX=9606 GN=PQBP1 PE=1 SV=1	-0.278652	-0.240297	-0.45751	0.124789	-0.267694	0.0383549	-0.178858	0.403441	0.0109586	-0.217213	0.365086	-0.0273963	0.582299	0.189816	-0.392482	0.0119069	0.0267015	0.000230188	0.22584	0.0150454	0.704326	0.0891468	0.000760207	0.913494	0.0426375	0.00178447	0.786131	1.61248e-05	0.0726261	0.000969955	0.0232418	0.444749	0.000712385	0.390976	0.0262238	0.774108	0.452118	0.00172549	0.944081	0.0764558	0.00896629	0.824997	5.06437e-05	0.138844	0.00246372	n.s.	n.s.
sp|O60831|PRAF2_HUMAN	PRAF2	PRA1 family protein 2 OS=Homo sapiens OX=9606 GN=PRAF2 PE=1 SV=1	-0.414893	0.514997	0.520234	0.0459714	-0.249193	0.92989	0.935127	0.460865	0.165701	0.00523681	-0.469026	-0.76419	-0.474263	-0.769426	-0.295164	0.0102995	0.00227027	0.00209564	0.754216	0.102166	5.06363e-06	4.71528e-06	0.0051719	0.266974	0.97151	0.00457111	5.27466e-05	0.00422226	4.88604e-05	0.0563579	0.0204949	0.168442	0.00500936	0.848363	0.142772	3.06771e-05	0.00158461	0.00975473	0.414724	0.978877	0.0187876	0.000182094	0.00781145	0.000475582	0.0882379	n.s.	n.s.
sp|O60832|DKC1_HUMAN	DKC1	H/ACA ribonucleoprotein complex subunit DKC1 OS=Homo sapiens OX=9606 GN=DKC1 PE=1 SV=3	-0.317191	0.0296562	-0.178471	-0.0324828	-0.115222	0.346847	0.13872	0.284708	0.201968	-0.208127	-0.0621389	-0.144879	0.145988	0.0632483	-0.0827397	0.000429598	0.69141	0.0260564	0.663868	0.134629	0.000177815	0.0755899	0.00113981	0.0133584	0.011174	0.409128	0.0645175	0.0626847	0.40098	0.275287	0.00127297	0.95346	0.0459871	0.78565	0.182293	0.000679048	0.430673	0.00248824	0.0493699	0.0243097	0.559582	0.0970994	0.0903654	0.527435	0.351811	n.s.	n.s.
sp|O60841|IF2P_HUMAN	EIF5B	Eukaryotic translation initiation factor 5B OS=Homo sapiens OX=9606 GN=EIF5B PE=1 SV=4	0.0919893	0.00377777	0.0987411	0.228241	0.21409	-0.0882115	0.00675181	0.136251	0.122101	0.0949634	0.224463	0.210312	0.129499	0.115349	-0.0141504	0.0384349	0.931714	0.0264521	7.55187e-07	3.10468e-06	0.0469875	0.878286	0.00237862	0.00629974	0.0326774	1.1075e-06	4.48462e-06	0.0038226	0.00975369	0.74828	0.0648107	0.990939	0.0465565	1.89227e-05	1.39809e-05	0.0836183	0.969524	0.00485151	0.0289393	0.0611885	2.00862e-05	2.04694e-05	0.00715229	0.028314	0.795213	n.s.	n.s.
sp|O60861|GAS7_HUMAN	GAS7	Growth arrest-specific protein 7 OS=Homo sapiens OX=9606 GN=GAS7 PE=1 SV=3	0.194163	0.12359	0.379747	-1.59713	-0.914968	-0.0705728	0.185585	-1.79129	-1.10913	0.256157	-1.72072	-1.03856	-1.97687	-1.29472	0.682159	0.327175	0.531697	0.0585072	8.03256e-11	2.24198e-05	0.720653	0.348806	2.32621e-12	6.91724e-07	0.197658	8.34666e-12	2.4973e-06	8.61309e-14	2.22765e-08	0.00104133	0.404929	0.920293	0.0939173	5.59634e-09	8.07169e-05	0.788412	0.730296	3.45185e-11	2.00494e-05	0.279926	5.74512e-10	1.2305e-05	1.45152e-12	7.31028e-07	0.002615	n.s.	n.s.
sp|O60869|EDF1_HUMAN	EDF1	Endothelial differentiation-related factor 1 OS=Homo sapiens OX=9606 GN=EDF1 PE=1 SV=1	0.114307	-0.0571486	-0.0415974	0.64662	0.479901	-0.171455	-0.155904	0.532314	0.365594	0.0155513	0.703769	0.537049	0.688218	0.521498	-0.16672	0.330327	0.622932	0.719981	2.3995e-05	0.000551385	0.150864	0.189271	0.000201652	0.00502068	0.893217	8.65093e-06	0.000184267	1.13825e-05	0.000247886	0.161814	0.408299	0.934072	0.7755	0.000406775	0.00137007	0.223518	0.607053	0.000526767	0.0245656	0.921443	0.000124491	0.000544881	3.70319e-05	0.00166521	0.223017	n.s.	n.s.
sp|O60870|KIN17_HUMAN	KIN	DNA/RNA-binding protein KIN17 OS=Homo sapiens OX=9606 GN=KIN PE=1 SV=2	-0.399528	-0.0677691	-0.613782	0.150894	-0.253245	0.331759	-0.214254	0.550422	0.146282	-0.546013	0.218663	-0.185476	0.764676	0.360536	-0.404139	0.00440158	0.587024	9.48172e-05	0.234115	0.0536218	0.0145308	0.0975783	0.00029094	0.248154	0.000314796	0.091379	0.147625	7.37603e-06	0.0087961	0.00405277	0.00970147	0.930152	0.000328895	0.399545	0.0807225	0.030826	0.467769	0.000730745	0.395578	0.00110333	0.186113	0.19876	2.49242e-05	0.0260778	0.00869974	n.s.	n.s.
sp|O60879|DIAP2_HUMAN	DIAPH2	Protein diaphanous homolog 2 OS=Homo sapiens OX=9606 GN=DIAPH2 PE=1 SV=1	-0.0450691	-0.0611026	0.0489879	-0.863809	-0.551201	-0.0160335	0.094057	-0.81874	-0.506132	0.110091	-0.802706	-0.490098	-0.912797	-0.600189	0.312608	0.894202	0.856932	0.885066	0.0147047	0.11036	0.962261	0.781456	0.0202333	0.141501	0.745449	0.0226181	0.154151	0.0102957	0.0831546	0.359188	0.916665	0.977957	0.914852	0.0565711	0.152839	0.97368	0.936089	0.0332545	0.261903	0.806101	0.0646733	0.206426	0.0175791	0.15406	0.440783	n.s.	n.s.
sp|O60883|G37L1_HUMAN	GPR37L1	G-protein coupled receptor 37-like 1 OS=Homo sapiens OX=9606 GN=GPR37L1 PE=1 SV=2	0.503858	0.191736	0.653622	-1.70394	-0.645799	-0.312122	0.149763	-2.2078	-1.14966	0.461886	-1.89568	-0.837535	-2.35756	-1.29942	1.05814	0.00819345	0.272511	0.00117314	9.37257e-09	0.00129947	0.0820282	0.388222	1.60049e-10	2.52051e-06	0.0139311	1.80682e-09	0.000108681	5.51539e-11	4.85641e-07	7.26386e-06	0.0167536	0.811296	0.0029814	3.77081e-07	0.00296799	0.134239	0.753213	1.69326e-09	5.92269e-05	0.029336	6.97458e-08	0.000342857	5.89597e-10	1.02325e-05	3.41091e-05	n.s.	n.s.
sp|O60884|DNJA2_HUMAN	DNAJA2	DnaJ homolog subfamily A member 2 OS=Homo sapiens OX=9606 GN=DNAJA2 PE=1 SV=1	0.124141	-0.00927134	-0.0174457	0.294524	0.1753	-0.133412	-0.141587	0.170383	0.0511589	-0.00817435	0.303795	0.184571	0.311969	0.192746	-0.119224	0.174529	0.917052	0.844693	0.00357694	0.0613564	0.146101	0.124333	0.0682706	0.567281	0.926835	0.00283458	0.0500108	0.00230789	0.0416283	0.191341	0.239741	0.98926	0.882701	0.020293	0.0911881	0.217589	0.50955	0.0987877	0.693019	0.946213	0.0128626	0.0778522	0.00454811	0.0892258	0.25671	n.s.	n.s.
sp|O60885|BRD4_HUMAN	BRD4	Bromodomain-containing protein 4 OS=Homo sapiens OX=9606 GN=BRD4 PE=1 SV=2	0.0272034	0.0462466	-0.0218156	-0.000899007	-0.0588723	0.0190431	-0.0490191	-0.0281024	-0.0860757	-0.0680622	-0.0471456	-0.105119	0.0209166	-0.0370566	-0.0579733	0.735746	0.567336	0.786538	0.991087	0.467821	0.813082	0.544568	0.727384	0.292534	0.402455	0.559899	0.202054	0.795117	0.646169	0.474544	0.788023	0.92733	0.833672	0.994743	0.538018	0.862286	0.839862	0.771689	0.441196	0.498639	0.69326	0.26233	0.830636	0.739504	0.554574	n.s.	n.s.
sp|O60921|HUS1_HUMAN	HUS1	Checkpoint protein HUS1 OS=Homo sapiens OX=9606 GN=HUS1 PE=1 SV=1	0.402747	0.194691	0.564035	0.42812	0.828754	-0.208056	0.161287	0.0253729	0.426007	0.369343	0.233429	0.634063	-0.135915	0.26472	0.400634	0.0063149	0.152057	0.000410681	0.00412339	5.70948e-06	0.127387	0.231166	0.847566	0.00427294	0.0109925	0.0898003	0.000127044	0.310125	0.0570755	0.00654193	0.0133076	0.7228	0.00119219	0.0226074	2.38661e-05	0.193845	0.648333	0.874507	0.0218734	0.0239878	0.183947	0.000394894	0.374655	0.114916	0.0133218	n.s.	n.s.
sp|O60925|PFD1_HUMAN	PFDN1	Prefoldin subunit 1 OS=Homo sapiens OX=9606 GN=PFDN1 PE=1 SV=2	0.168426	0.100941	-0.161084	0.273891	0.306523	-0.067485	-0.32951	0.105465	0.138097	-0.262025	0.17295	0.205582	0.434975	0.467607	0.0326328	0.314801	0.543142	0.33577	0.110037	0.0762498	0.683473	0.0583138	0.525421	0.407617	0.125184	0.302356	0.223039	0.0156958	0.0102468	0.843419	0.392077	0.924502	0.417739	0.236954	0.110588	0.757161	0.391477	0.587423	0.556284	0.191172	0.450772	0.285102	0.0257377	0.0294907	0.874358	n.s.	n.s.
sp|O60927|PP1RB_HUMAN	PPP1R11	E3 ubiquitin-protein ligase PPP1R11 OS=Homo sapiens OX=9606 GN=PPP1R11 PE=1 SV=1	0.660782	0.23545	0.285068	0.39036	0.164704	-0.425331	-0.375713	-0.270422	-0.496078	0.0496184	0.15491	-0.0707462	0.105291	-0.120365	-0.225656	0.0090094	0.310176	0.222276	0.100613	0.474432	0.075603	0.113055	0.245958	0.0412199	0.828255	0.500744	0.757248	0.646047	0.599916	0.330159	0.0182068	0.835079	0.296005	0.222638	0.544524	0.125303	0.496835	0.304278	0.109016	0.8703	0.644313	0.801313	0.70062	0.70152	0.409739	up	n.s.
sp|O60930|RNH1_HUMAN	RNASEH1	Ribonuclease H1 OS=Homo sapiens OX=9606 GN=RNASEH1 PE=1 SV=2	-0.157526	-0.0360114	-0.0894041	0.0104048	0.0569945	0.121514	0.0681216	0.16793	0.21452	-0.0533926	0.0464162	0.093006	0.0998089	0.146399	0.0465897	0.182314	0.757578	0.445115	0.928892	0.625545	0.301068	0.559995	0.155813	0.0723538	0.647482	0.690878	0.427154	0.394456	0.214377	0.689785	0.248523	0.961606	0.526607	0.959527	0.684527	0.397505	0.849153	0.203885	0.162654	0.724313	0.796084	0.500626	0.460373	0.326164	0.747376	n.s.	n.s.
sp|O60934|NBN_HUMAN	NBN	Nibrin OS=Homo sapiens OX=9606 GN=NBN PE=1 SV=1	-0.783528	0.000429185	-0.804633	-0.000438291	-0.763875	0.783957	-0.021105	0.78309	0.0196529	-0.805062	-0.000867476	-0.764304	0.804195	0.0407579	-0.763437	6.59271e-13	0.99616	2.44113e-13	0.996078	1.66627e-12	6.46069e-13	0.812951	6.73032e-13	0.825601	2.39237e-13	0.992238	1.63285e-12	2.49195e-13	0.647882	1.70112e-12	1.92164e-11	0.99994	6.73729e-12	0.99765	3.31513e-11	2.09715e-11	0.948028	1.08617e-11	0.885293	7.9463e-12	0.995899	3.53165e-11	3.98782e-12	0.74077	4.06418e-11	down	n.s.
sp|O60936-3|NOL3_HUMAN	NOL3	Isoform 3 of Nucleolar protein 3 OS=Homo sapiens OX=9606 GN=NOL3	1.57933	0.392855	1.71672	0.225752	1.74797	-1.18647	0.137391	-1.35357	0.168646	1.32386	-0.167104	1.35512	-1.49096	0.0312556	1.52222	1.75231e-05	0.165515	6.31228e-06	0.416937	5.02763e-06	0.000382638	0.619203	0.000100463	0.542559	0.000127132	0.546218	9.92457e-05	3.43788e-05	0.909679	2.70469e-05	7.88265e-05	0.73211	3.0587e-05	0.590911	2.14237e-05	0.00132325	0.878071	0.000279292	0.672751	0.000498153	0.680599	0.000316674	0.000100258	0.94065	0.000106877	up	n.s.
sp|O60939|SCN2B_HUMAN	SCN2B	Sodium channel subunit beta-2 OS=Homo sapiens OX=9606 GN=SCN2B PE=1 SV=1	0.150435	0.131994	0.173241	-1.7399	-1.53428	-0.0184409	0.0228056	-1.89033	-1.68471	0.0412465	-1.87189	-1.66627	-1.91314	-1.70752	0.20562	0.149395	0.204845	0.0979539	9.67529e-23	2.1835e-20	0.858329	0.8253	2.41756e-24	3.96343e-22	0.689888	3.75575e-24	6.39421e-22	1.40824e-24	2.20461e-22	0.0507304	0.21022	0.763332	0.146649	4.60624e-20	1.4168e-18	0.896295	0.95232	1.77071e-22	1.61651e-19	0.759409	1.65051e-21	5.44939e-20	9.46503e-23	8.3922e-20	0.0805087	n.s.	n.s.
sp|O60942|MCE1_HUMAN	RNGTT	mRNA-capping enzyme OS=Homo sapiens OX=9606 GN=RNGTT PE=1 SV=1	-0.0483201	-0.336067	-0.00826146	0.156007	0.318856	-0.287747	0.0400587	0.204328	0.367176	0.327806	0.492075	0.654923	0.164269	0.327117	0.162848	0.674407	0.00828526	0.942598	0.185005	0.0114883	0.0205228	0.727422	0.0878775	0.00455421	0.00969693	0.000398298	1.84476e-05	0.163923	0.00982458	0.167402	0.736127	0.293998	0.960418	0.342492	0.0205942	0.041255	0.918793	0.123748	0.0229925	0.0214723	0.00278175	7.22468e-05	0.212985	0.0284908	0.229775	n.s.	n.s.
sp|O75027-2|ABCB7_HUMAN	ABCB7	Isoform 2 of ATP-binding cassette sub-family B member 7, mitochondrial OS=Homo sapiens OX=9606 GN=ABCB7	-0.246239	0.0896106	-0.0596673	-0.531062	-0.824323	0.33585	0.186572	-0.284823	-0.578084	-0.149278	-0.620672	-0.913933	-0.471394	-0.764655	-0.293261	0.261269	0.677888	0.781825	0.0223499	0.00111241	0.131163	0.39104	0.196455	0.0140467	0.490895	0.00914819	0.000437862	0.0395919	0.00207232	0.184136	0.336329	0.946984	0.830062	0.0757774	0.00257264	0.198552	0.754733	0.249744	0.0510368	0.586099	0.0322018	0.00117215	0.0597908	0.0086752	0.248738	n.s.	n.s.
sp|O75037|KI21B_HUMAN	KIF21B	Kinesin-like protein KIF21B OS=Homo sapiens OX=9606 GN=KIF21B PE=1 SV=2	1.65079	0.341727	1.66196	0.0258866	1.41404	-1.30907	0.0111664	-1.62491	-0.236753	1.32023	-0.315841	1.07231	-1.63607	-0.247919	1.38815	1.44257e-27	0.00131016	9.32756e-28	0.801846	2.12242e-23	1.84135e-21	0.913782	3.98703e-27	0.0237394	1.13886e-21	0.00285436	6.43437e-17	2.56903e-27	0.0180482	6.30769e-23	2.35468e-25	0.133659	1.48023e-25	0.877754	1.83622e-21	1.84555e-19	0.980888	4.46625e-25	0.0741937	1.14146e-19	0.012942	2.76242e-15	2.22377e-25	0.0461811	5.45711e-21	up	n.s.
sp|O75038|PLCH2_HUMAN	PLCH2	1-phosphatidylinositol 4,5-bisphosphate phosphodiesterase eta-2 OS=Homo sapiens OX=9606 GN=PLCH2 PE=2 SV=3	-0.297868	-0.0821553	-0.131815	-0.00266329	-0.0561222	0.215713	0.166054	0.295205	0.241746	-0.0496593	0.079492	0.0260331	0.129151	0.0756924	-0.0534589	0.000913821	0.342393	0.129631	0.975365	0.515866	0.0144208	0.0574315	0.00100764	0.0063891	0.565223	0.358168	0.76284	0.13743	0.381469	0.535926	0.00246142	0.852327	0.186921	0.986359	0.584096	0.03065	0.390574	0.00222866	0.0292088	0.653667	0.507745	0.806185	0.181955	0.507027	0.611608	n.s.	n.s.
sp|O75044|SRGP2_HUMAN	SRGAP2	SLIT-ROBO Rho GTPase-activating protein 2 OS=Homo sapiens OX=9606 GN=SRGAP2 PE=1 SV=3	0.894377	0.0168305	0.823712	-0.126984	0.583946	-0.877547	-0.0706648	-1.02136	-0.310431	0.806882	-0.143814	0.567115	-0.950696	-0.239767	0.71093	3.1612e-07	0.883272	9.81678e-07	0.276071	6.77193e-05	4.12109e-07	0.539678	4.68532e-08	0.0133739	1.2958e-06	0.219532	9.30822e-05	1.32925e-07	0.0481966	6.68188e-06	2.28607e-06	0.982263	5.90972e-06	0.445409	0.000215419	3.42207e-06	0.836877	2.85061e-07	0.049395	9.20762e-06	0.358404	0.000299774	6.60346e-07	0.100114	3.18211e-05	up	n.s.
sp|O75051|PLXA2_HUMAN	PLXNA2	Plexin-A2 OS=Homo sapiens OX=9606 GN=PLXNA2 PE=1 SV=4	-0.328292	-0.122859	-0.100379	-0.671513	-0.7097	0.205433	0.227913	-0.343222	-0.381408	0.0224798	-0.548654	-0.586841	-0.571134	-0.609321	-0.0381868	0.0727245	0.484503	0.566984	0.00106886	0.000654392	0.248234	0.202131	0.0616777	0.039972	0.897525	0.0051616	0.00317171	0.00387686	0.00237771	0.826902	0.113024	0.909344	0.639396	0.00836489	0.0015941	0.338706	0.620316	0.0902818	0.106804	0.925051	0.0204819	0.00679057	0.00724043	0.00966212	0.860722	n.s.	n.s.
sp|O75054-2|IGSF3_HUMAN	IGSF3	Isoform 2 of Immunoglobulin superfamily member 3 OS=Homo sapiens OX=9606 GN=IGSF3	-0.173456	0.0160269	-0.0321234	-0.455956	-0.279718	0.189482	0.141332	-0.282501	-0.106262	-0.0481503	-0.471983	-0.295744	-0.423833	-0.247594	0.176239	0.0700268	0.86063	0.725261	8.38124e-05	0.00613917	0.0497138	0.133869	0.00573908	0.253152	0.599159	5.73589e-05	0.00415922	0.000180961	0.013241	0.066038	0.109456	0.978788	0.780746	0.00120914	0.0118188	0.0876049	0.525994	0.0107078	0.400859	0.683915	0.000579985	0.00862979	0.000450666	0.0360228	0.101501	n.s.	n.s.
sp|O75056|SDC3_HUMAN	SDC3	Syndecan-3 OS=Homo sapiens OX=9606 GN=SDC3 PE=1 SV=2	0.529959	-0.0144261	0.609608	0.196798	0.58331	-0.544385	0.0796489	-0.333161	0.0533518	0.624034	0.211224	0.597737	-0.41281	-0.0262971	0.386513	0.00210333	0.923104	0.000636329	0.198563	0.000944007	0.00169386	0.595535	0.036575	0.721565	0.000512756	0.169103	0.000760255	0.0119143	0.860374	0.0173825	0.00511014	0.990808	0.00175016	0.359829	0.00221822	0.00479772	0.866654	0.0565196	0.814739	0.00169721	0.29562	0.0019132	0.0200905	0.901695	0.0315392	n.s.	n.s.
sp|O75061-2|AUXI_HUMAN	DNAJC6	Isoform 2 of Putative tyrosine-protein phosphatase auxilin OS=Homo sapiens OX=9606 GN=DNAJC6	0.629648	0.191991	0.661285	-0.37523	0.1321	-0.437657	0.0316363	-1.00488	-0.497548	0.469294	-0.567222	-0.0598907	-1.03652	-0.529184	0.507331	4.99223e-06	0.126406	2.02081e-06	0.00374697	0.290087	0.000852773	0.79898	8.20593e-11	0.000186084	0.000385902	2.86379e-05	0.630005	3.25599e-11	8.05004e-05	0.000143936	2.59514e-05	0.697307	1.12853e-05	0.0210693	0.355908	0.00264346	0.943483	9.19225e-10	0.00203552	0.00132095	0.000334577	0.691562	3.69077e-10	0.000689824	0.000460176	up	n.s.
sp|O75064|DEN4B_HUMAN	DENND4B	DENN domain-containing protein 4B OS=Homo sapiens OX=9606 GN=DENND4B PE=1 SV=4	0.342077	0.00926274	0.308317	0.13236	0.274061	-0.332814	-0.0337597	-0.209717	-0.0680155	0.299054	0.123097	0.264798	-0.175957	-0.0342558	0.141701	0.0301186	0.949819	0.0479447	0.373946	0.0754191	0.0342722	0.818704	0.165849	0.644993	0.054301	0.407589	0.0849337	0.241215	0.816091	0.341963	0.0524436	0.993908	0.0792328	0.547993	0.109523	0.0636532	0.950589	0.215634	0.755939	0.0941778	0.558138	0.123214	0.299513	0.87068	0.422734	n.s.	n.s.
sp|O75077-2|ADA23_HUMAN	ADAM23	Isoform Beta of Disintegrin and metalloproteinase domain-containing protein 23 OS=Homo sapiens OX=9606 GN=ADAM23	0.343088	0.11917	0.174361	-1.6541	-1.6134	-0.223918	-0.168727	-1.99719	-1.95649	0.0551914	-1.77327	-1.73257	-1.82846	-1.78777	0.0406943	0.0730216	0.516504	0.345799	3.68032e-08	5.31383e-08	0.229758	0.361224	2.08697e-09	2.87563e-09	0.762735	1.29896e-08	1.84335e-08	8.15345e-09	1.14826e-08	0.823748	0.113409	0.919843	0.428257	1.29788e-06	3.9e-07	0.317438	0.740524	1.7355e-08	1.44034e-07	0.819388	4.01134e-07	1.64719e-07	5.38964e-08	4.20537e-07	0.858948	n.s.	n.s.
sp|O75078|ADA11_HUMAN	ADAM11	Disintegrin and metalloproteinase domain-containing protein 11 OS=Homo sapiens OX=9606 GN=ADAM11 PE=2 SV=3	0.897921	0.251809	0.973828	-1.00522	-0.238392	-0.646112	0.0759069	-1.90314	-1.13631	0.722019	-1.25703	-0.490201	-1.97905	-1.21222	0.766826	1.51564e-05	0.16768	4.20073e-06	2.46829e-06	0.190861	0.000940199	0.673613	1.74777e-12	2.69505e-07	0.000280402	3.59685e-08	0.00955649	6.0697e-13	7.56565e-08	0.000134958	6.97172e-05	0.73211	2.14275e-05	5.61807e-05	0.24825	0.00288008	0.899358	2.64153e-11	8.74359e-06	0.00100309	9.87923e-07	0.0181408	9.1736e-12	2.02873e-06	0.000434881	up	n.s.
sp|O75083|WDR1_HUMAN	WDR1	WD repeat-containing protein 1 OS=Homo sapiens OX=9606 GN=WDR1 PE=1 SV=4	0.260552	0.111727	0.115332	-0.112347	0.144731	-0.148825	-0.14522	-0.372899	-0.115821	0.00360527	-0.224074	0.0330045	-0.227679	0.0293993	0.257078	8.89029e-07	0.0288816	0.0241754	0.0280195	0.00489018	0.00383503	0.00475158	1.46267e-11	0.0235923	0.943293	1.92216e-05	0.515257	1.43782e-05	0.562123	1.20638e-06	5.64964e-06	0.459673	0.0430799	0.0892282	0.00962196	0.00972029	0.138236	1.93432e-10	0.0738552	0.958732	0.000243178	0.585037	4.55337e-05	0.671491	6.94396e-06	n.s.	n.s.
sp|O75093|SLIT1_HUMAN	SLIT1	Slit homolog 1 protein OS=Homo sapiens OX=9606 GN=SLIT1 PE=2 SV=4	0.637221	0.207588	0.74193	-0.034243	0.428399	-0.429633	0.104709	-0.671464	-0.208822	0.534342	-0.241831	0.220811	-0.776173	-0.313531	0.462642	0.00247664	0.304792	0.000515925	0.864909	0.0371751	0.0366547	0.603335	0.0015028	0.301956	0.0101651	0.232742	0.275339	0.000301329	0.12357	0.0249122	0.00586611	0.83292	0.00146012	0.919983	0.0585573	0.0674858	0.871096	0.00320235	0.45159	0.0223875	0.374657	0.342673	0.000714904	0.210622	0.0431972	up	n.s.
sp|O75110|ATP9A_HUMAN	ATP9A	Probable phospholipid-transporting ATPase IIA OS=Homo sapiens OX=9606 GN=ATP9A PE=1 SV=3	0.265902	0.057447	0.576054	-0.510521	-0.176488	-0.208455	0.310153	-0.776422	-0.442389	0.518607	-0.567968	-0.233934	-1.08658	-0.752542	0.334033	0.0461995	0.648926	0.000209453	0.00066773	0.172171	0.110406	0.0224609	7.13353e-06	0.00224992	0.000578259	0.000241435	0.0758105	7.42835e-08	1.0496e-05	0.0150141	0.0761521	0.943098	0.000654956	0.00589604	0.225792	0.171726	0.264031	2.5696e-05	0.0133823	0.00188454	0.00188947	0.111624	3.90775e-07	0.000132593	0.0277265	n.s.	n.s.
sp|O75112-7|LDB3_HUMAN	LDB3	Isoform 7 of LIM domain-binding protein 3 OS=Homo sapiens OX=9606 GN=LDB3	-1.47698	-0.178412	-1.64305	0.305941	-1.43064	1.29856	-0.166077	1.78292	0.0463407	-1.46464	0.484354	-1.25222	1.94899	0.212417	-1.73658	9.54289e-23	0.128586	8.7818e-26	0.00992846	6.95226e-22	2.13227e-19	0.156866	2.90171e-28	0.691506	1.61683e-22	6.63895e-05	1.61819e-18	4.13e-31	0.0710517	1.88987e-27	8.51852e-21	0.702305	1.16675e-23	0.0428085	4.96217e-20	1.71573e-17	0.565412	3.94702e-26	0.791917	1.81117e-20	0.000647241	8.88448e-17	5.89867e-29	0.136647	3.48101e-25	down	n.s.
sp|O75113|N4BP1_HUMAN	N4BP1	NEDD4-binding protein 1 OS=Homo sapiens OX=9606 GN=N4BP1 PE=1 SV=4	0.187846	0.0302263	0.288204	0.0793565	0.328314	-0.15762	0.100357	-0.10849	0.140468	0.257977	0.0491302	0.298088	-0.208847	0.0401104	0.248957	0.0035242	0.63041	1.42541e-05	0.208314	1.11201e-06	0.0136583	0.112554	0.0866585	0.0274052	8.66331e-05	0.434686	7.72043e-06	0.00125608	0.523371	0.000145182	0.00799594	0.935463	6.29316e-05	0.371442	5.64406e-06	0.0292906	0.496089	0.122212	0.0820561	0.000356838	0.58172	3.3321e-05	0.00260946	0.637196	0.000463382	n.s.	n.s.
sp|O75116|ROCK2_HUMAN	ROCK2	Rho-associated protein kinase 2 OS=Homo sapiens OX=9606 GN=ROCK2 PE=1 SV=4	-0.103899	0.0228342	-0.0462988	-0.290783	-0.316221	0.126733	0.0576	-0.186885	-0.212322	-0.069133	-0.313618	-0.339055	-0.244485	-0.269922	-0.0254373	0.233596	0.792988	0.594796	0.00104999	0.000383721	0.146753	0.508263	0.0331495	0.0157585	0.427357	0.000426533	0.000147782	0.00559314	0.00228985	0.770027	0.307214	0.968585	0.665244	0.00823986	0.00098874	0.218448	0.82258	0.0517016	0.0557109	0.5246	0.00293588	0.000449328	0.0100864	0.00935936	0.814081	n.s.	n.s.
sp|O75122-3|CLAP2_HUMAN	CLASP2	Isoform 3 of CLIP-associating protein 2 OS=Homo sapiens OX=9606 GN=CLASP2	0.571467	0.123432	0.548238	-0.0317505	0.586473	-0.448036	-0.0232291	-0.603218	0.0150058	0.424806	-0.155182	0.463041	-0.579989	0.038235	0.618224	1.07113e-28	0.00532357	4.744e-27	0.469527	9.18887e-30	4.33323e-20	0.5966	5.90632e-31	0.732359	1.57174e-18	0.000492595	4.12847e-21	2.65701e-29	0.383913	5.03867e-32	2.03978e-26	0.239819	6.77562e-25	0.637795	1.69253e-27	3.69489e-18	0.866654	9.92435e-29	0.821867	1.06897e-16	0.00327994	3.0615e-19	3.0359e-27	0.509683	1.51425e-29	n.s.	n.s.
sp|O75122|CLAP2_HUMAN	CLASP2	CLIP-associating protein 2 OS=Homo sapiens OX=9606 GN=CLASP2 PE=1 SV=3	0.445357	0.163991	0.459672	0.0424721	0.501387	-0.281366	0.0143148	-0.402885	0.0560302	0.295681	-0.121518	0.337397	-0.4172	0.0417154	0.458915	0.00046089	0.132393	0.00034058	0.687787	0.000142103	0.0145902	0.89204	0.00113609	0.596642	0.0108843	0.257952	0.00456079	0.000837777	0.69304	0.000346061	0.00135306	0.704583	0.00100555	0.802394	0.000412509	0.030929	0.974351	0.00248297	0.71768	0.0238244	0.402425	0.00935757	0.00181365	0.777763	0.000987017	n.s.	n.s.
sp|O75131|CPNE3_HUMAN	CPNE3	Copine-3 OS=Homo sapiens OX=9606 GN=CPNE3 PE=1 SV=1	-0.947755	-0.0517374	-0.93854	-0.0528075	-0.998162	0.896018	0.00921536	0.894947	-0.0504072	-0.886802	-0.00107008	-0.946425	0.885732	-0.0596226	-0.945355	3.33828e-10	0.50526	3.90275e-10	0.496608	1.45074e-10	8.1566e-10	0.904952	8.31227e-10	0.516134	9.60434e-10	0.988935	3.41416e-10	9.78914e-10	0.443567	3.47651e-10	5.21081e-09	0.917336	5.60211e-09	0.659643	1.95371e-09	1.42069e-08	0.980211	7.53778e-09	0.650823	1.49508e-08	0.993456	4.4919e-09	8.01223e-09	0.565603	4.95034e-09	down	n.s.
sp|O75132|ZBED4_HUMAN	ZBED4	Zinc finger BED domain-containing protein 4 OS=Homo sapiens OX=9606 GN=ZBED4 PE=1 SV=2	0.457042	-0.0480275	1.15691	-0.253601	1.1526	-0.50507	0.699863	-0.710643	0.695554	1.20493	-0.205573	1.20062	-1.41051	-0.00430939	1.4062	0.0807265	0.847895	0.000190093	0.3179	0.00019745	0.0557964	0.0110674	0.0100785	0.0114883	0.000124721	0.415878	0.000129509	2.14638e-05	0.986262	2.22519e-05	0.123768	0.977957	0.000602664	0.489532	0.000549434	0.096742	0.194397	0.0177876	0.0445945	0.000489374	0.564279	0.000400811	6.54686e-05	0.990796	9.01123e-05	n.s.	n.s.
sp|O75140|DEPD5_HUMAN	DEPDC5	GATOR complex protein DEPDC5 OS=Homo sapiens OX=9606 GN=DEPDC5 PE=1 SV=2	0.347986	0.131277	0.414425	0.0917606	0.356612	-0.216709	0.0664392	-0.256225	0.00862547	0.283149	-0.0395159	0.225335	-0.322665	-0.0578137	0.264851	0.0250192	0.368147	0.00933852	0.526862	0.0220728	0.145024	0.64592	0.0884956	0.952295	0.062016	0.784241	0.130601	0.0359386	0.689093	0.0790915	0.0445002	0.866553	0.0184828	0.680218	0.0368418	0.216494	0.888976	0.124434	0.969358	0.104698	0.866784	0.178447	0.0547075	0.774552	0.118658	n.s.	n.s.
sp|O75145|LIPA3_HUMAN	PPFIA3	Liprin-alpha-3 OS=Homo sapiens OX=9606 GN=PPFIA3 PE=1 SV=3	0.557075	0.00882312	0.614768	-0.0904508	0.631188	-0.548252	0.057693	-0.647526	0.0741135	0.605945	-0.0992739	0.622365	-0.705219	0.0164205	0.721639	1.19878e-07	0.894738	2.83038e-08	0.185954	1.9084e-08	1.50745e-07	0.391862	1.29841e-08	0.274572	3.50847e-08	0.148601	2.35646e-08	3.51532e-09	0.805613	2.45899e-09	9.72815e-07	0.98277	2.58187e-07	0.343915	1.57017e-07	1.40262e-06	0.754828	8.88359e-08	0.422134	3.70497e-07	0.268382	2.03561e-07	2.53894e-08	0.862725	2.89501e-08	n.s.	n.s.
sp|O75146|HIP1R_HUMAN	HIP1R	Huntingtin-interacting protein 1-related protein OS=Homo sapiens OX=9606 GN=HIP1R PE=1 SV=2	1.36318	0.103959	1.34047	-0.087265	1.24214	-1.25922	-0.0227086	-1.45044	-0.121036	1.23651	-0.191224	1.13818	-1.42773	-0.0983273	1.3294	1.17531e-35	0.174642	5.07232e-35	0.253974	3.23937e-32	1.03963e-32	0.766002	4.73358e-38	0.114505	4.7187e-32	0.0133433	3.72203e-29	1.95643e-37	0.198995	1.0383e-34	5.59548e-33	0.736894	1.52517e-32	0.421666	7.70701e-30	3.95962e-30	0.929498	1.59076e-35	0.225457	1.49766e-29	0.0428019	7.08426e-27	4.85961e-35	0.308098	3.95248e-32	up	n.s.
sp|O75147|OBSL1_HUMAN	OBSL1	Obscurin-like protein 1 OS=Homo sapiens OX=9606 GN=OBSL1 PE=1 SV=4	0.183249	-0.0806155	0.328878	-0.476836	-0.586806	-0.263864	0.145629	-0.660085	-0.770055	0.409493	-0.39622	-0.506191	-0.805714	-0.915684	-0.10997	0.22291	0.585381	0.0361525	0.00416403	0.000780653	0.0858779	0.32898	0.000257064	5.03449e-05	0.0113945	0.0138443	0.0026678	3.00597e-05	6.42403e-06	0.458404	0.295609	0.930152	0.0615983	0.0227647	0.00187291	0.139393	0.716805	0.000654459	0.000741136	0.0247327	0.0439891	0.0058164	8.88876e-05	8.75446e-05	0.540469	n.s.	n.s.
sp|O75150|BRE1B_HUMAN	RNF40	E3 ubiquitin-protein ligase BRE1B OS=Homo sapiens OX=9606 GN=RNF40 PE=1 SV=5	-0.0973045	-0.143557	-0.0942293	-0.0769415	0.0816956	-0.046253	0.00307512	0.0203629	0.179	0.0493281	0.0666159	0.225253	0.0172878	0.175925	0.158637	0.22427	0.0740246	0.239167	0.336026	0.307141	0.562558	0.969269	0.798669	0.0264601	0.536915	0.404651	0.00549488	0.828552	0.029108	0.0486973	0.297069	0.622476	0.314685	0.511106	0.374899	0.651084	0.994868	0.831262	0.080357	0.628089	0.55558	0.0110517	0.857988	0.0675088	0.0777143	n.s.	n.s.
sp|O75151|PHF2_HUMAN	PHF2	Lysine-specific demethylase PHF2 OS=Homo sapiens OX=9606 GN=PHF2 PE=1 SV=4	-0.381333	0.0319859	-0.0324847	0.0423105	-0.386466	0.413319	0.348848	0.423643	-0.00513324	-0.0644707	0.0103246	-0.418452	0.0747952	-0.353981	-0.428777	0.000625354	0.761193	0.757588	0.687774	0.000537251	0.000239104	0.00159676	0.000174031	0.961083	0.540718	0.921822	0.000204258	0.478172	0.0013808	0.00014842	0.00176166	0.963181	0.808537	0.802394	0.00133785	0.000877895	0.0849178	0.000460082	0.975259	0.631335	0.95787	0.000595666	0.542453	0.00640293	0.000471346	n.s.	n.s.
sp|O75152|ZC11A_HUMAN	ZC3H11A	Zinc finger CCCH domain-containing protein 11A OS=Homo sapiens OX=9606 GN=ZC3H11A PE=1 SV=3	-0.461806	-0.0413286	-0.442004	0.130174	-0.450893	0.420478	0.0198023	0.591981	0.0109136	-0.400675	0.171503	-0.409564	0.572178	-0.00888865	-0.581067	3.09107e-05	0.626113	5.08978e-05	0.136031	4.0656e-05	8.81594e-05	0.814941	1.39447e-06	0.897305	0.000147007	0.0546507	0.00011678	2.18756e-06	0.916275	1.78554e-06	0.000128245	0.935252	0.000193209	0.275584	0.00013626	0.00037088	0.948131	5.99442e-06	0.935819	0.000562632	0.126098	0.000366179	8.37634e-06	0.944903	9.81274e-06	n.s.	n.s.
sp|O75153|CLU_HUMAN	CLUH	Clustered mitochondria protein homolog OS=Homo sapiens OX=9606 GN=CLUH PE=1 SV=2	0.403646	0.0546144	0.457928	-0.025697	0.375299	-0.349032	0.0542821	-0.429343	-0.0283472	0.403314	-0.0803114	0.320684	-0.483625	-0.0826294	0.400996	8.75658e-05	0.503463	2.10115e-05	0.751709	0.000188136	0.000385697	0.506029	4.42605e-05	0.727158	8.8348e-05	0.328746	0.000842695	1.09015e-05	0.315361	9.40083e-05	0.000315424	0.917336	8.8655e-05	0.847211	0.000525053	0.0013282	0.821674	0.000132735	0.818465	0.000362856	0.478772	0.0021003	3.56295e-05	0.438983	0.000317549	n.s.	n.s.
sp|O75155|CAND2_HUMAN	CAND2	Cullin-associated NEDD8-dissociated protein 2 OS=Homo sapiens OX=9606 GN=CAND2 PE=1 SV=3	0.581407	0.0482818	0.464949	0.257377	0.774677	-0.533125	-0.116458	-0.32403	0.19327	0.416667	0.209095	0.726395	-0.207572	0.309728	0.5173	9.76407e-07	0.552438	1.69073e-05	0.00473171	1.59491e-08	3.07543e-06	0.161565	0.000747351	0.0262669	5.98099e-05	0.017397	4.16569e-08	0.0181083	0.00111129	4.52826e-06	6.12991e-06	0.925689	7.32863e-05	0.0251931	1.33337e-07	1.97859e-05	0.573615	0.00169834	0.0800427	0.000258859	0.0526021	3.33606e-07	0.02939	0.00539582	2.24058e-05	n.s.	n.s.
sp|O75157|T22D2_HUMAN	TSC22D2	TSC22 domain family protein 2 OS=Homo sapiens OX=9606 GN=TSC22D2 PE=1 SV=3	-0.0459308	0.0205359	-0.232924	0.342553	0.219687	0.0664667	-0.186994	0.388484	0.265617	-0.25346	0.322018	0.199151	0.575478	0.452611	-0.122867	0.577198	0.802472	0.0100729	0.000512188	0.0142802	0.422067	0.0330009	0.000148035	0.00418565	0.00581469	0.000897271	0.0242814	1.35853e-06	2.74903e-05	0.146326	0.649504	0.968847	0.0197347	0.00486068	0.0249969	0.521806	0.31318	0.000396868	0.0215122	0.0138356	0.00529557	0.0410927	5.43505e-06	0.000301285	0.204635	n.s.	n.s.
sp|O75164|KDM4A_HUMAN	KDM4A	Lysine-specific demethylase 4A OS=Homo sapiens OX=9606 GN=KDM4A PE=1 SV=2	-0.489146	-0.159942	-0.458019	-0.146581	-0.486582	0.329204	0.0311273	0.342565	0.00256454	-0.298077	0.0133607	-0.32664	0.311438	-0.0285627	-0.34	2.1096e-07	0.071781	9.78514e-07	0.0984985	2.39839e-07	0.000298332	0.724018	0.000174014	0.976785	0.000991018	0.879506	0.000330326	0.000597732	0.745924	0.000193191	1.59843e-06	0.617223	5.89689e-06	0.219385	1.45844e-06	0.00106523	0.918365	0.000460082	0.986052	0.00300674	0.929624	0.000907245	0.00133236	0.817196	0.00059596	n.s.	n.s.
sp|O75165|DJC13_HUMAN	DNAJC13	DnaJ homolog subfamily C member 13 OS=Homo sapiens OX=9606 GN=DNAJC13 PE=1 SV=5	-0.0370812	0.0394782	-0.0242536	-0.0694861	0.0568336	0.0765594	0.0128277	-0.0324049	0.0939148	-0.0637318	-0.108964	0.0173554	-0.0452325	0.0810872	0.12632	0.626144	0.604167	0.749529	0.365353	0.457323	0.319791	0.865769	0.670057	0.225544	0.405527	0.162641	0.819163	0.553003	0.29283	0.108749	0.694189	0.930152	0.802184	0.539418	0.527965	0.417401	0.967365	0.720775	0.370499	0.501902	0.286781	0.853077	0.61489	0.415315	0.157564	n.s.	n.s.
sp|O75170|PP6R2_HUMAN	PPP6R2	Serine/threonine-protein phosphatase 6 regulatory subunit 2 OS=Homo sapiens OX=9606 GN=PPP6R2 PE=1 SV=2	0.0838733	-0.194352	0.0122417	-0.206286	-0.114482	-0.278225	-0.0716316	-0.290159	-0.198356	0.206593	-0.0119346	0.0798693	-0.218528	-0.126724	0.0918039	0.509234	0.13621	0.922782	0.115151	0.370193	0.0385702	0.572312	0.0318068	0.128809	0.114648	0.924712	0.529423	0.0965034	0.322469	0.470571	0.585363	0.708544	0.945512	0.243831	0.439734	0.0704997	0.855696	0.0498935	0.244028	0.177358	0.96	0.598496	0.132849	0.446266	0.551285	n.s.	n.s.
sp|O75173-2|ATS4_HUMAN	ADAMTS4	Isoform 2 of A disintegrin and metalloproteinase with thrombospondin motifs 4 OS=Homo sapiens OX=9606 GN=ADAMTS4	1.22508	0.153617	1.51659	0.153053	1.65168	-1.07146	0.291511	-1.07202	0.426607	1.36297	-0.000564074	1.49807	-1.36354	0.135095	1.49863	3.06303e-10	0.133974	9.41406e-12	0.135319	2.27141e-12	2.5438e-09	0.00811921	2.52305e-09	0.000388458	5.45551e-11	0.995463	1.15386e-11	5.41879e-11	0.184395	1.1467e-11	4.8474e-09	0.706082	1.92511e-10	0.27474	4.35227e-11	3.89617e-08	0.175634	2.06507e-08	0.00365419	1.12517e-09	0.997015	2.10497e-10	5.80817e-10	0.290214	2.24234e-10	up	n.s.
sp|O75177|CREST_HUMAN	SS18L1	Calcium-responsive transactivator OS=Homo sapiens OX=9606 GN=SS18L1 PE=1 SV=2	0.112986	-0.0428165	0.0586656	0.231791	0.209916	-0.155803	-0.0543206	0.118804	0.0969294	0.101482	0.274607	0.252732	0.173125	0.15125	-0.0218749	0.221816	0.637207	0.51933	0.0183384	0.0304132	0.0981018	0.550401	0.199914	0.291904	0.27055	0.00657654	0.0111589	0.0684301	0.107557	0.809155	0.294364	0.938234	0.595889	0.0655615	0.0490009	0.155251	0.842336	0.25352	0.440712	0.362149	0.024702	0.0206874	0.0975402	0.189786	0.84543	n.s.	n.s.
sp|O75179|ANR17_HUMAN	ANKRD17	Ankyrin repeat domain-containing protein 17 OS=Homo sapiens OX=9606 GN=ANKRD17 PE=1 SV=3	-0.123601	-0.00959078	-0.160788	-0.0819718	-0.248995	0.11401	-0.0371871	0.0416293	-0.125393	-0.151197	-0.072381	-0.239404	0.0788164	-0.0882064	-0.167023	0.0932101	0.895511	0.0298885	0.263373	0.000961504	0.121061	0.610841	0.568981	0.0886355	0.0408301	0.322962	0.0014638	0.282063	0.229043	0.0242368	0.139987	0.98277	0.0518533	0.431751	0.0022547	0.185471	0.874172	0.629096	0.187587	0.0740954	0.472976	0.00341992	0.343881	0.343624	0.042167	n.s.	n.s.
sp|O75182|SIN3B_HUMAN	SIN3B	Paired amphipathic helix protein Sin3b OS=Homo sapiens OX=9606 GN=SIN3B PE=1 SV=2	0.223457	0.068825	0.333106	-0.494428	-0.276703	-0.154632	0.10965	-0.717885	-0.500159	0.264281	-0.563253	-0.345528	-0.827534	-0.609809	0.217725	0.314755	0.755265	0.137414	0.0304042	0.214961	0.484973	0.619853	0.00238518	0.0286539	0.235811	0.0145799	0.123793	0.000595823	0.00863588	0.32715	0.392077	0.961488	0.196902	0.0946073	0.275022	0.580383	0.878071	0.00486141	0.0844239	0.32361	0.0455674	0.170615	0.00133018	0.025723	0.407155	n.s.	n.s.
sp|O75190|DNJB6_HUMAN	DNAJB6	DnaJ homolog subfamily B member 6 OS=Homo sapiens OX=9606 GN=DNAJB6 PE=1 SV=2	0.591269	0.0331574	0.47093	0.0862271	0.610373	-0.558112	-0.120339	-0.505042	0.0191032	0.437773	0.0530697	0.577215	-0.384703	0.139442	0.524146	0.00116262	0.830897	0.00656752	0.580083	0.000881979	0.0018781	0.441921	0.00403505	0.902036	0.0104859	0.732766	0.00142474	0.0218064	0.374293	0.00306619	0.00304961	0.974725	0.0136885	0.722796	0.00208707	0.00526735	0.784067	0.00779055	0.938639	0.023032	0.828477	0.00334236	0.0346694	0.499839	0.00683826	up	n.s.
sp|O75208|COQ9_HUMAN	COQ9	Ubiquinone biosynthesis protein COQ9, mitochondrial OS=Homo sapiens OX=9606 GN=COQ9 PE=1 SV=1	-1.13341	0.00770733	-1.1492	0.224833	-1.01632	1.14112	-0.0157865	1.35824	0.117089	-1.1569	0.217125	-1.02403	1.37403	0.132876	-1.24115	4.51768e-09	0.943582	3.64862e-09	0.050922	2.36703e-08	4.06907e-09	0.884777	2.61322e-10	0.290117	3.28983e-09	0.0585227	2.11399e-08	2.17038e-10	0.232054	1.09646e-09	5.22459e-08	0.991546	4.20253e-08	0.136517	1.90631e-07	5.97599e-08	0.971709	2.6612e-09	0.438545	4.48563e-08	0.13299	1.85136e-07	2.11391e-09	0.347503	1.41647e-08	down	n.s.
sp|O75223|GGCT_HUMAN	GGCT	Gamma-glutamylcyclotransferase OS=Homo sapiens OX=9606 GN=GGCT PE=1 SV=1	0.187927	-0.155101	-0.120638	0.243098	0.387642	-0.343028	-0.308565	0.0551709	0.199715	0.0344632	0.398199	0.542743	0.363736	0.50828	0.144544	0.0281986	0.0643881	0.142679	0.00638403	0.000112917	0.000388076	0.00102048	0.492074	0.0207033	0.666516	8.46576e-05	2.03847e-06	0.000218119	4.76218e-06	0.0828806	0.0493864	0.598564	0.203017	0.0311993	0.000336406	0.00133398	0.0706445	0.555796	0.067293	0.74053	0.000790276	1.02733e-05	0.000532073	6.88407e-05	0.123822	n.s.	n.s.
sp|O75251|NDUS7_HUMAN	NDUFS7	NADH dehydrogenase [ubiquinone] iron-sulfur protein 7, mitochondrial OS=Homo sapiens OX=9606 GN=NDUFS7 PE=1 SV=3	-0.472832	-0.0413421	-0.500659	-1.27822	-1.90716	0.43149	-0.0278276	-0.805391	-1.43433	-0.459317	-1.23688	-1.86582	-0.777564	-1.4065	-0.628936	0.316015	0.929799	0.28866	0.00847611	0.000154193	0.359794	0.952713	0.090568	0.00339286	0.329913	0.0106921	0.000205339	0.101953	0.00401162	0.183927	0.393075	0.990808	0.36926	0.0384317	0.000441546	0.458	0.990638	0.127071	0.0185296	0.425365	0.0363161	0.000598513	0.139545	0.0143165	0.248632	n.s.	n.s.
sp|O75298|RTN2_HUMAN	RTN2	Reticulon-2 OS=Homo sapiens OX=9606 GN=RTN2 PE=1 SV=1	-0.314259	-0.00246338	-0.158473	-0.342856	-0.407843	0.311796	0.155786	-0.0285972	-0.093584	-0.15601	-0.340393	-0.40538	-0.184383	-0.24937	-0.0649869	0.109062	0.989595	0.406195	0.0824446	0.0421685	0.111668	0.414045	0.879706	0.621527	0.413388	0.0844892	0.0432877	0.335508	0.197521	0.731259	0.160254	0.99994	0.488545	0.193114	0.0654299	0.17325	0.766853	0.900835	0.737208	0.510304	0.175842	0.0685639	0.401163	0.305981	0.783826	n.s.	n.s.
sp|O75306|NDUS2_HUMAN	NDUFS2	NADH dehydrogenase [ubiquinone] iron-sulfur protein 2, mitochondrial OS=Homo sapiens OX=9606 GN=NDUFS2 PE=1 SV=2	-0.331478	0.0313009	-0.339262	-0.0764457	-0.438445	0.362779	-0.00778413	0.255033	-0.106967	-0.370563	-0.107747	-0.469746	0.262817	-0.0991828	-0.362	2.77052e-05	0.603963	2.11078e-05	0.213683	8.04742e-07	9.40495e-06	0.896988	0.000441653	0.0881197	7.22955e-06	0.0860094	3.10377e-07	0.00033099	0.111788	9.65727e-06	0.000116929	0.930152	8.89354e-05	0.378064	4.23509e-06	5.29887e-05	0.976953	0.0010616	0.186841	4.12612e-05	0.17784	1.97576e-06	0.000777526	0.195202	4.36949e-05	n.s.	n.s.
sp|O75312|ZPR1_HUMAN	ZPR1	Zinc finger protein ZPR1 OS=Homo sapiens OX=9606 GN=ZPR1 PE=1 SV=1	0.165973	-0.178429	0.145773	0.0545237	0.244731	-0.344402	-0.0201995	-0.111449	0.0787588	0.324202	0.232953	0.423161	-0.0912494	0.0989583	0.190208	0.243659	0.211414	0.303708	0.696693	0.0925061	0.0223543	0.884964	0.428775	0.574311	0.030212	0.108006	0.00661462	0.515826	0.481471	0.184101	0.318031	0.767036	0.384976	0.808164	0.130907	0.0444674	0.971709	0.494068	0.699364	0.0572574	0.211894	0.013069	0.578167	0.599254	0.248738	n.s.	n.s.
sp|O75317|UBP12_HUMAN	USP12	Ubiquitin carboxyl-terminal hydrolase 12 OS=Homo sapiens OX=9606 GN=USP12 PE=1 SV=2	-0.0885235	-0.200026	-0.0378406	-0.153592	-0.0706996	-0.111502	0.0506829	-0.0650685	0.0178238	0.162185	0.0464336	0.129326	-0.115751	-0.0328591	0.0828923	0.545523	0.180961	0.795241	0.299267	0.628605	0.447811	0.728354	0.656034	0.902639	0.273882	0.750268	0.379985	0.430993	0.821667	0.571125	0.61972	0.740564	0.840091	0.469701	0.68748	0.545955	0.919324	0.707689	0.938639	0.365752	0.841603	0.451554	0.497829	0.874994	0.644491	n.s.	n.s.
sp|O75323|NIPS2_HUMAN	NIPSNAP2	Protein NipSnap homolog 2 OS=Homo sapiens OX=9606 GN=NIPSNAP2 PE=1 SV=1	-0.480173	-0.085003	-0.545227	0.0130294	-0.383565	0.39517	-0.065054	0.493202	0.0966071	-0.460224	0.0980324	-0.298562	0.558256	0.161661	-0.396595	1.48519e-11	0.188952	7.11848e-14	0.839856	2.58521e-08	1.097e-08	0.313989	5.17759e-12	0.135841	7.31813e-11	0.130215	8.95782e-06	2.3936e-14	0.0133107	9.86533e-09	3.23851e-10	0.745498	2.25933e-12	0.902917	2.06455e-07	1.4147e-07	0.710089	7.43206e-11	0.253985	1.45674e-09	0.24311	3.79164e-05	4.34116e-13	0.0361753	9.90001e-08	n.s.	n.s.
sp|O75334|LIPA2_HUMAN	PPFIA2	Liprin-alpha-2 OS=Homo sapiens OX=9606 GN=PPFIA2 PE=1 SV=2	0.193247	0.0537556	0.275015	-0.0544408	0.290873	-0.139491	0.0817683	-0.247687	0.097627	0.221259	-0.108196	0.237118	-0.329456	0.0158587	0.345314	0.000323679	0.307771	5.33061e-07	0.301666	1.29931e-07	0.00875632	0.12163	5.3789e-06	0.0650167	4.29715e-05	0.0411178	1.25899e-05	3.45105e-09	0.763144	7.22557e-10	0.000989263	0.83292	3.42948e-06	0.472557	8.41162e-07	0.0198669	0.507014	1.99155e-05	0.150974	0.000196554	0.101992	5.14223e-05	2.49884e-08	0.828885	9.63972e-09	n.s.	n.s.
sp|O75335|LIPA4_HUMAN	PPFIA4	Liprin-alpha-4 OS=Homo sapiens OX=9606 GN=PPFIA4 PE=2 SV=3	-0.345401	-0.327056	-0.422071	0.036447	-0.362539	0.0183441	-0.07667	0.381848	-0.0171382	-0.0950141	0.363503	-0.0354823	0.458518	0.0595318	-0.398986	0.0223386	0.0293523	0.00685408	0.794743	0.0172416	0.895748	0.585444	0.0128277	0.902563	0.500046	0.0169903	0.800049	0.00384919	0.671387	0.00983687	0.0402495	0.459673	0.0141977	0.874108	0.0295024	0.925055	0.861459	0.0221538	0.938639	0.594279	0.0516583	0.837141	0.00719583	0.76094	0.0192226	n.s.	n.s.
sp|O75340|PDCD6_HUMAN	PDCD6	Programmed cell death protein 6 OS=Homo sapiens OX=9606 GN=PDCD6 PE=1 SV=1	-0.00834884	-0.0574525	-0.118408	0.123623	0.0114519	-0.0491037	-0.110059	0.131972	0.0198007	-0.0609555	0.181076	0.0689044	0.242031	0.12986	-0.112171	0.940236	0.60725	0.29527	0.275181	0.918097	0.660112	0.329614	0.24516	0.858923	0.585697	0.116694	0.538267	0.0409528	0.252508	0.32067	0.953251	0.930152	0.376367	0.44465	0.935296	0.735417	0.716857	0.303422	0.910086	0.671096	0.224847	0.607052	0.0616829	0.371221	0.400574	n.s.	n.s.
sp|O75347|TBCA_HUMAN	TBCA	Tubulin-specific chaperone A OS=Homo sapiens OX=9606 GN=TBCA PE=1 SV=3	0.0785527	0.040703	-0.0908057	0.273774	0.217242	-0.0378497	-0.169358	0.195222	0.13869	-0.131509	0.233071	0.176539	0.36458	0.308048	-0.0565321	0.320424	0.602908	0.252944	0.0022678	0.0112869	0.628379	0.0410011	0.0206632	0.0881197	0.104454	0.00724341	0.0340059	0.000168335	0.000845471	0.471558	0.397434	0.930152	0.330113	0.0145736	0.0202923	0.708492	0.33752	0.0338831	0.186841	0.163937	0.0267377	0.0551159	0.000421244	0.0043808	0.552101	n.s.	n.s.
sp|O75348|VATG1_HUMAN	ATP6V1G1	V-type proton ATPase subunit G 1 OS=Homo sapiens OX=9606 GN=ATP6V1G1 PE=1 SV=3	1.96752	0.430635	1.73001	0.151159	1.3685	-1.53689	-0.237506	-1.81636	-0.59902	1.29938	-0.279476	0.937866	-1.57886	-0.361514	1.21734	1.38758e-05	0.211035	6.15271e-05	0.654281	0.000655619	0.000215276	0.483502	3.5549e-05	0.0880758	0.001039	0.410915	0.0113083	0.000163545	0.290576	0.0017956	6.45015e-05	0.767036	0.00022707	0.779543	0.00159573	0.000800178	0.80598	0.000108896	0.186841	0.00312301	0.560987	0.0209509	0.000410696	0.412939	0.00427026	up	n.s.
sp|O75351|VPS4B_HUMAN	VPS4B	Vacuolar protein sorting-associated protein 4B OS=Homo sapiens OX=9606 GN=VPS4B PE=1 SV=2	-0.342882	-0.0658041	-0.342776	0.0964193	-0.00383065	0.277078	0.000106448	0.439302	0.339052	-0.276972	0.162223	0.0619734	0.439195	0.338945	-0.10025	6.62849e-05	0.333713	6.65119e-05	0.162847	0.954516	0.0005736	0.998735	3.409e-06	7.49761e-05	0.000575638	0.0249238	0.361897	3.41967e-06	7.52337e-05	0.147663	0.000248481	0.844445	0.000242645	0.312931	0.963799	0.0018844	0.999839	1.33212e-05	0.0010169	0.00187814	0.0692219	0.43276	1.24329e-05	0.000657863	0.2061	n.s.	n.s.
sp|O75367|H2AY_HUMAN	H2AFY	Core histone macro-H2A.1 OS=Homo sapiens OX=9606 GN=H2AFY PE=1 SV=4	-0.215155	0.0949983	-0.0235964	0.0867905	-0.107073	0.310154	0.191559	0.301946	0.108082	-0.118595	-0.00820777	-0.202071	0.110387	-0.0834767	-0.193864	0.00408778	0.163164	0.722081	0.200625	0.118655	0.000166241	0.00897541	0.000218479	0.115452	0.0862679	0.90138	0.00633379	0.108414	0.217565	0.00831747	0.00912958	0.73211	0.777615	0.362024	0.163209	0.000642148	0.182479	0.00056632	0.226385	0.139144	0.944003	0.0125576	0.147118	0.330398	0.0165538	n.s.	n.s.
sp|O75368|SH3L1_HUMAN	SH3BGRL	SH3 domain-binding glutamic acid-rich-like protein OS=Homo sapiens OX=9606 GN=SH3BGRL PE=1 SV=1	-1.40642	-0.238465	-1.28695	0.244878	-1.09779	1.16796	0.119473	1.6513	0.308635	-1.04849	0.483343	-0.859324	1.53183	0.189162	-1.34267	4.23682e-09	0.0893634	1.64071e-08	0.0817336	1.69138e-07	6.9173e-08	0.379978	3.39259e-10	0.0320932	3.23835e-07	0.0019003	4.64154e-06	1.11806e-09	0.171353	8.63232e-09	4.96003e-08	0.636556	1.59891e-07	0.192314	1.06598e-06	7.0695e-07	0.749232	3.38253e-09	0.0917726	2.6658e-06	0.00938324	2.11181e-05	9.08602e-09	0.273838	8.80188e-08	down	n.s.
sp|O75369-8|FLNB_HUMAN	FLNB	Isoform 8 of Filamin-B OS=Homo sapiens OX=9606 GN=FLNB	1.02066	-0.0369958	1.13943	0.049251	0.942107	-1.05765	0.118773	-0.971408	-0.0785523	1.17643	0.0862468	0.979102	-1.09018	-0.197325	0.892856	7.72493e-12	0.576665	1.22766e-12	0.458909	2.89846e-11	4.27206e-12	0.0847534	1.75101e-11	0.243065	7.16824e-13	0.201707	1.53728e-11	2.57589e-12	0.00723539	6.97378e-11	1.75827e-10	0.930036	3.06272e-11	0.627362	4.48516e-10	1.19639e-10	0.444327	2.27871e-10	0.390298	2.21363e-11	0.336551	2.7771e-10	3.5632e-11	0.0224168	1.15421e-09	up	n.s.
sp|O75380|NDUS6_HUMAN	NDUFS6	NADH dehydrogenase [ubiquinone] iron-sulfur protein 6, mitochondrial OS=Homo sapiens OX=9606 GN=NDUFS6 PE=1 SV=1	-0.275156	-0.0830598	-0.676778	0.423781	-0.0893742	0.192096	-0.401622	0.698937	0.185782	-0.593718	0.506841	-0.00631434	1.10056	0.587404	-0.513155	0.00802546	0.379532	8.89168e-07	0.000231262	0.345205	0.0518714	0.000391476	5.726e-07	0.0592266	4.96196e-06	3.3651e-05	0.946143	6.54759e-10	5.68031e-06	2.91693e-05	0.016463	0.867629	5.4092e-06	0.00267899	0.414623	0.090644	0.0454111	2.70576e-06	0.141145	2.97457e-05	0.000378933	0.955514	5.55815e-09	7.96918e-05	0.000113304	n.s.	n.s.
sp|O75381|PEX14_HUMAN	PEX14	Peroxisomal membrane protein PEX14 OS=Homo sapiens OX=9606 GN=PEX14 PE=1 SV=1	0.0520203	0.0819049	0.196111	-0.0298219	-0.246623	0.0298847	0.144091	-0.0818421	-0.298643	0.114206	-0.111727	-0.328528	-0.225933	-0.442734	-0.216801	0.641772	0.465911	0.0914965	0.789269	0.0378584	0.788837	0.206584	0.466248	0.0142579	0.312724	0.323044	0.00796561	0.0548495	0.000809774	0.0643479	0.708218	0.907208	0.138176	0.870495	0.0595514	0.843779	0.623134	0.531884	0.0515596	0.408084	0.472976	0.0154077	0.0802241	0.00427542	0.099224	n.s.	n.s.
sp|O75382|TRIM3_HUMAN	TRIM3	Tripartite motif-containing protein 3 OS=Homo sapiens OX=9606 GN=TRIM3 PE=1 SV=2	0.402359	-0.0401011	0.448257	-0.0869619	0.470034	-0.44246	0.0458975	-0.489321	0.0676746	0.488358	-0.0468609	0.510135	-0.535219	0.0217771	0.556996	1.33347e-05	0.560772	3.45748e-06	0.215113	1.86225e-06	4.08616e-06	0.506192	1.0893e-06	0.330536	1.11858e-06	0.497423	6.18275e-07	3.17726e-07	0.751258	1.80879e-07	6.22954e-05	0.92733	1.8155e-05	0.379617	8.83911e-06	2.53201e-05	0.821674	4.8167e-06	0.482824	8.08917e-06	0.64192	3.64329e-06	1.45914e-06	0.82052	1.26726e-06	n.s.	n.s.
sp|O75390|CISY_HUMAN	CS	Citrate synthase, mitochondrial OS=Homo sapiens OX=9606 GN=CS PE=1 SV=2	-0.161681	0.0749551	-0.194244	-0.299188	-0.684724	0.236636	-0.0325629	-0.137507	-0.523043	-0.269199	-0.374143	-0.75968	-0.104944	-0.49048	-0.385536	0.0153446	0.229845	0.0047915	0.000104814	1.44082e-09	0.00101512	0.595745	0.0351165	8.5135e-08	0.000308657	7.9097e-06	2.77044e-10	0.0989844	2.14104e-07	5.43257e-06	0.0290856	0.780731	0.0103337	0.00143944	1.53777e-08	0.00307987	0.866654	0.0544868	3.11616e-06	0.00108648	0.000115276	3.75754e-09	0.13597	4.98993e-06	2.64225e-05	n.s.	n.s.
sp|O75391|SPAG7_HUMAN	SPAG7	Sperm-associated antigen 7 OS=Homo sapiens OX=9606 GN=SPAG7 PE=1 SV=2	-0.173573	-0.177784	-0.345452	0.574254	0.184925	-0.00421106	-0.171879	0.747827	0.358498	-0.167668	0.752038	0.362709	0.919706	0.530378	-0.389328	0.242906	0.232103	0.0273678	0.000868265	0.214633	0.976946	0.247358	6.26452e-05	0.022704	0.258696	5.88674e-05	0.0213659	5.38342e-06	0.00170652	0.0144883	0.317194	0.780731	0.0479462	0.00718943	0.274788	0.983394	0.660662	0.000181948	0.0715781	0.348158	0.000591303	0.0366695	1.87992e-05	0.0075187	0.0268598	n.s.	n.s.
sp|O75396|SC22B_HUMAN	SEC22B	Vesicle-trafficking protein SEC22b OS=Homo sapiens OX=9606 GN=SEC22B PE=1 SV=4	-0.629461	0.0277192	-0.480673	-0.215914	-1.08015	0.65718	0.148788	0.413547	-0.45069	-0.508392	-0.243633	-1.10787	0.264759	-0.599478	-0.864237	3.94723e-05	0.813978	0.000630534	0.0795128	3.04414e-08	2.39908e-05	0.21637	0.00226566	0.00111617	0.000372683	0.0504001	2.08542e-08	0.0351325	6.81473e-05	7.36079e-07	0.000157476	0.971413	0.00174021	0.18841	2.38765e-07	0.00011939	0.633316	0.00464598	0.00796667	0.00128261	0.119707	1.8298e-07	0.0536519	0.000615698	4.44763e-06	down	n.s.
sp|O75410-2|TACC1_HUMAN	TACC1	Isoform 2 of Transforming acidic coiled-coil-containing protein 1 OS=Homo sapiens OX=9606 GN=TACC1	0.283022	-0.0633055	0.527915	0.0736916	0.127478	-0.346328	0.244893	-0.209331	-0.155545	0.591221	0.136997	0.190783	-0.454224	-0.400438	0.0537861	0.0279767	0.611169	0.000140169	0.554238	0.308692	0.00815005	0.0551251	0.0987438	0.215866	3.05669e-05	0.274516	0.131132	0.000782549	0.00259847	0.665609	0.0490278	0.930152	0.000462883	0.70444	0.37647	0.0187218	0.381295	0.13699	0.358313	0.000145889	0.421976	0.179044	0.00170768	0.0103288	0.726976	n.s.	n.s.
sp|O75414|NDK6_HUMAN	NME6	Nucleoside diphosphate kinase 6 OS=Homo sapiens OX=9606 GN=NME6 PE=1 SV=3	-1.09932	-0.0712423	-0.910117	0.0413189	-0.877108	1.02808	0.189206	1.14064	0.222215	-0.838875	0.112561	-0.805866	0.951436	0.033009	-0.918427	2.42352e-09	0.609147	1.34254e-07	0.766533	2.74871e-07	1.07534e-08	0.179383	1.03548e-09	0.116587	6.32811e-07	0.420504	1.30307e-06	5.50568e-08	0.81246	1.12161e-07	3.04298e-08	0.930152	1.00788e-06	0.856987	1.64175e-06	1.39307e-07	0.596168	9.21444e-09	0.228062	4.82677e-06	0.56887	6.98642e-06	2.99562e-07	0.868367	8.37173e-07	down	n.s.
sp|O75420|GGYF1_HUMAN	GIGYF1	GRB10-interacting GYF protein 1 OS=Homo sapiens OX=9606 GN=GIGYF1 PE=1 SV=2	-0.260621	-0.111905	-0.429653	0.291655	-0.150806	0.148717	-0.169032	0.552276	0.109816	-0.317749	0.403559	-0.0389011	0.721308	0.278848	-0.44246	0.0321691	0.3316	0.0012481	0.0181857	0.195504	0.201475	0.149213	0.000113566	0.340467	0.0111096	0.00208882	0.732669	5.04035e-06	0.0230657	0.00096929	0.0555066	0.844445	0.00314602	0.0652102	0.25325	0.285899	0.553356	0.000312225	0.492418	0.0241971	0.0101338	0.780657	1.76227e-05	0.0558099	0.0024634	n.s.	n.s.
sp|O75427|LRCH4_HUMAN	LRCH4	Leucine-rich repeat and calponin homology domain-containing protein 4 OS=Homo sapiens OX=9606 GN=LRCH4 PE=1 SV=2	-0.372413	-0.0700461	-0.527463	-0.113486	-0.308296	0.302367	-0.15505	0.258927	0.0641172	-0.457417	-0.0434404	-0.23825	0.413977	0.219167	-0.19481	0.011505	0.602661	0.000878569	0.401939	0.0316488	0.0346506	0.256212	0.0659929	0.633493	0.00283659	0.746223	0.0884368	0.00583382	0.114814	0.157982	0.0225621	0.930152	0.00231516	0.575796	0.0507626	0.064314	0.667156	0.0958844	0.746748	0.00743535	0.838382	0.127422	0.0104807	0.19945	0.218421	n.s.	n.s.
sp|O75431|MTX2_HUMAN	MTX2	Metaxin-2 OS=Homo sapiens OX=9606 GN=MTX2 PE=1 SV=1	-0.355623	0.0386943	-0.509071	0.250026	-0.234394	0.394317	-0.153448	0.605649	0.121229	-0.547765	0.211332	-0.273089	0.759097	0.274677	-0.484421	0.000191236	0.616461	2.95806e-06	0.00409584	0.00642363	6.38866e-05	0.0585552	2.82083e-07	0.127873	1.12386e-06	0.0123599	0.00209682	1.03059e-08	0.00200206	5.58146e-06	0.000622524	0.931951	1.59377e-05	0.0225298	0.0122878	0.000279812	0.391772	1.45184e-06	0.242847	8.1171e-06	0.0405349	0.00470261	6.66039e-08	0.00849673	2.70086e-05	n.s.	n.s.
sp|O75436|VP26A_HUMAN	VPS26A	Vacuolar protein sorting-associated protein 26A OS=Homo sapiens OX=9606 GN=VPS26A PE=1 SV=2	0.466168	0.120319	0.466017	0.162008	0.50394	-0.345849	-0.000151081	-0.30416	0.0377726	0.345698	0.0416892	0.383621	-0.304009	0.0379237	0.341932	5.30269e-08	0.0835317	5.33799e-08	0.0219378	1.02355e-08	1.13234e-05	0.998228	7.19676e-05	0.579501	1.14e-05	0.54102	2.08575e-06	7.24468e-05	0.577992	1.34876e-05	4.72609e-07	0.636506	4.47155e-07	0.0746906	8.97767e-08	6.28062e-05	0.999839	0.000205884	0.703659	6.20044e-05	0.676482	1.04746e-05	0.000194679	0.685001	5.8655e-05	n.s.	n.s.
sp|O75438-2|NDUB1_HUMAN	NDUFB1	Isoform 2 of NADH dehydrogenase [ubiquinone] 1 beta subcomplex subunit 1 OS=Homo sapiens OX=9606 GN=NDUFB1	-0.288698	0.17912	-0.10111	0.132524	-0.718559	0.467818	0.187588	0.421223	-0.429861	-0.28023	-0.0465954	-0.897679	0.233634	-0.617449	-0.851084	0.149005	0.36184	0.603797	0.497579	0.00148232	0.0251915	0.34014	0.0412238	0.0376761	0.160596	0.81042	0.000189024	0.238116	0.00475097	0.000321618	0.209774	0.864796	0.672809	0.660625	0.00332836	0.0493169	0.723732	0.0627362	0.102151	0.235433	0.882086	0.000556929	0.296051	0.0162833	0.000926557	n.s.	n.s.
sp|O75439|MPPB_HUMAN	PMPCB	Mitochondrial-processing peptidase subunit beta OS=Homo sapiens OX=9606 GN=PMPCB PE=1 SV=2	-0.399538	0.0212057	-0.419068	-0.0687689	-0.552907	0.420743	-0.0195306	0.330769	-0.15337	-0.440274	-0.0899747	-0.574113	0.350299	-0.133839	-0.484138	2.0812e-06	0.789983	7.34179e-07	0.388534	3.24503e-10	6.70607e-07	0.806225	6.49331e-05	0.0562065	2.30199e-07	0.25986	8.88458e-11	2.54127e-05	0.0949605	1.92146e-08	1.19199e-05	0.968435	4.5492e-06	0.561237	3.98476e-09	5.29168e-06	0.945248	0.000187856	0.13651	1.99564e-06	0.404633	1.35644e-09	7.64523e-05	0.170887	1.74984e-07	n.s.	n.s.
sp|O75444-1|MAF_HUMAN	MAF	Isoform 1 of Transcription factor Maf OS=Homo sapiens OX=9606 GN=MAF	-0.220665	-0.108833	-0.208012	0.197417	0.25837	0.111832	0.0126526	0.418082	0.479035	-0.0991793	0.30625	0.367203	0.405429	0.466382	0.0609527	0.176293	0.496276	0.201123	0.22398	0.11673	0.484646	0.936539	0.0158025	0.00686766	0.534791	0.0665708	0.0309581	0.0187224	0.0081802	0.701876	0.241508	0.916974	0.272795	0.389267	0.160764	0.580214	0.988535	0.0266706	0.0307805	0.626592	0.147582	0.050767	0.0302834	0.0246355	0.758318	n.s.	n.s.
sp|O75475-3|PSIP1_HUMAN	PSIP1	Isoform 3 of PC4 and SFRS1-interacting protein OS=Homo sapiens OX=9606 GN=PSIP1	0.00539895	0.00550451	0.0442705	-0.0199782	0.115771	0.000105561	0.0388716	-0.0253772	0.110372	0.038766	-0.0254827	0.110267	-0.0642488	0.0715008	0.13575	0.973547	0.97303	0.785912	0.90236	0.480209	0.999483	0.81145	0.87618	0.500641	0.811952	0.87567	0.501046	0.693775	0.661425	0.409035	0.979559	0.996429	0.833163	0.943654	0.549608	0.999658	0.94787	0.897677	0.636106	0.857586	0.926254	0.572194	0.741958	0.752038	0.490876	n.s.	n.s.
sp|O75475|PSIP1_HUMAN	PSIP1	PC4 and SFRS1-interacting protein OS=Homo sapiens OX=9606 GN=PSIP1 PE=1 SV=1	-0.340263	0.0372436	-0.257622	0.30049	-0.132015	0.377506	0.08264	0.640752	0.208248	-0.294866	0.263246	-0.169258	0.558112	0.125608	-0.432505	0.000315011	0.631644	0.00343418	0.000992974	0.101145	0.000109183	0.29355	1.37761e-07	0.0139429	0.00116878	0.00291994	0.0399426	9.45207e-07	0.117525	2.3845e-05	0.000965999	0.936109	0.00769995	0.00790465	0.141692	0.000445544	0.699323	7.63364e-07	0.0507419	0.00345614	0.0131558	0.0638143	3.95023e-06	0.202555	9.58165e-05	n.s.	n.s.
sp|O75477|ERLN1_HUMAN	ERLIN1	Erlin-1 OS=Homo sapiens OX=9606 GN=ERLIN1 PE=1 SV=2	-0.26935	-0.192882	0.146639	-0.321443	-0.466741	0.0764686	0.415989	-0.0520932	-0.197391	0.33952	-0.128562	-0.27386	-0.468082	-0.61338	-0.145298	0.0316239	0.112308	0.220406	0.0123579	0.000783383	0.516225	0.002072	0.657273	0.104723	0.00883479	0.280289	0.0292109	0.000763532	4.97547e-05	0.224476	0.0546649	0.675658	0.293926	0.0494402	0.00187867	0.610094	0.0946987	0.708891	0.211745	0.0198012	0.428153	0.0483602	0.00167065	0.000482342	0.294861	n.s.	n.s.
sp|O75478|TAD2A_HUMAN	TADA2A	Transcriptional adapter 2-alpha OS=Homo sapiens OX=9606 GN=TADA2A PE=1 SV=3	-0.375623	0.0154746	-0.219328	0.0896573	-0.204388	0.391098	0.156296	0.465281	0.171235	-0.234802	0.0741827	-0.219863	0.308985	0.0149394	-0.294045	0.00489915	0.8962	0.0772453	0.453292	0.0977513	0.00366507	0.198213	0.000902161	0.160565	0.0601102	0.533889	0.0765869	0.0166882	0.899769	0.0217923	0.0106665	0.982916	0.119724	0.623691	0.137376	0.00935174	0.617442	0.00201094	0.287677	0.102084	0.6705	0.112535	0.0272399	0.932598	0.03837	n.s.	n.s.
sp|O75487|GPC4_HUMAN	GPC4	Glypican-4 OS=Homo sapiens OX=9606 GN=GPC4 PE=1 SV=4	-0.487374	-0.0632832	-0.389565	-0.298019	-0.707645	0.424091	0.0978086	0.189355	-0.22027	-0.326282	-0.234736	-0.644361	0.0915461	-0.318079	-0.409625	0.00013054	0.593635	0.00172896	0.014548	1.93146e-07	0.000716862	0.410451	0.114248	0.0673157	0.00780324	0.0517135	1.3361e-06	0.440877	0.00938133	0.00104142	0.000444707	0.930152	0.00422256	0.0561571	1.19616e-06	0.00227777	0.764535	0.155404	0.154802	0.0178997	0.121608	7.13187e-06	0.507195	0.0274705	0.002615	n.s.	n.s.
sp|O75489|NDUS3_HUMAN	NDUFS3	NADH dehydrogenase [ubiquinone] iron-sulfur protein 3, mitochondrial OS=Homo sapiens OX=9606 GN=NDUFS3 PE=1 SV=1	-0.399805	0.0200945	-0.485916	0.182376	-0.258249	0.419899	-0.0861112	0.582181	0.141555	-0.50601	0.162282	-0.278344	0.668292	0.227667	-0.440625	6.72691e-05	0.79793	6.77446e-06	0.0300206	0.0037025	3.88421e-05	0.280244	6.3154e-07	0.0839729	4.05731e-06	0.050414	0.00208749	9.00793e-08	0.00876697	2.22272e-05	0.000251346	0.968585	3.2387e-05	0.093874	0.00746778	0.000181147	0.687191	2.96954e-06	0.180938	2.50588e-05	0.119707	0.0046872	4.64881e-07	0.0260184	9.00762e-05	n.s.	n.s.
sp|O75494|SRS10_HUMAN	SRSF10	Serine/arginine-rich splicing factor 10 OS=Homo sapiens OX=9606 GN=SRSF10 PE=1 SV=1	-0.349252	-0.0907188	-0.2575	0.101446	-0.0737969	0.258533	0.0917518	0.450698	0.275455	-0.166781	0.192165	0.0169219	0.358946	0.183703	-0.175243	0.00496009	0.415929	0.0296862	0.36411	0.506764	0.0291183	0.410742	0.000634831	0.0211492	0.143315	0.0948699	0.878277	0.00408134	0.109158	0.125253	0.0107704	0.875535	0.051518	0.538344	0.575616	0.0556551	0.764535	0.00145947	0.0684202	0.214673	0.191246	0.902621	0.00758142	0.192018	0.178264	n.s.	n.s.
sp|O75503|CLN5_HUMAN	CLN5	Ceroid-lipofuscinosis neuronal protein 5 OS=Homo sapiens OX=9606 GN=CLN5 PE=1 SV=2	-0.514218	-0.403763	-0.349631	-0.146765	-0.560361	0.110456	0.164587	0.367453	-0.046143	0.0541315	0.256998	-0.156599	0.202866	-0.21073	-0.413596	0.000175811	0.00163905	0.00490282	0.194509	7.06325e-05	0.323852	0.148122	0.00342319	0.676714	0.62507	0.0298844	0.167647	0.0789953	0.0689688	0.00134202	0.000578911	0.147659	0.010526	0.355303	0.000223565	0.421227	0.550566	0.0066975	0.779511	0.70538	0.0797428	0.222412	0.11113	0.133495	0.00328458	n.s.	n.s.
sp|O75506|HSBP1_HUMAN	HSBP1	Heat shock factor-binding protein 1 OS=Homo sapiens OX=9606 GN=HSBP1 PE=1 SV=1	-0.444246	-0.278476	-0.686969	-0.00586214	-0.395182	0.16577	-0.242723	0.438384	0.0490639	-0.408493	0.272614	-0.116706	0.681107	0.291787	-0.38932	0.0126674	0.0995108	0.000456545	0.97122	0.0240753	0.314713	0.147387	0.0136915	0.762982	0.0202673	0.106298	0.475845	0.000494844	0.0854805	0.0259576	0.0245184	0.657303	0.00131133	0.985014	0.0398694	0.41228	0.549263	0.0235105	0.842186	0.0407146	0.209262	0.54835	0.00112169	0.157297	0.0447383	n.s.	n.s.
sp|O75521|ECI2_HUMAN	ECI2	Enoyl-CoA delta isomerase 2, mitochondrial OS=Homo sapiens OX=9606 GN=ECI2 PE=1 SV=4	-1.21965	-0.00144867	-1.14288	0.0783429	-0.961625	1.2182	0.0767746	1.29799	0.258026	-1.14143	0.0797916	-0.960176	1.22122	0.181252	-1.03997	5.24586e-09	0.990232	1.41332e-08	0.510582	1.78578e-07	5.34262e-09	0.518979	1.99846e-09	0.0403859	1.44065e-08	0.502894	1.82452e-07	5.14319e-09	0.137978	5.75723e-08	6.00594e-08	0.99994	1.41159e-07	0.669342	1.11684e-06	7.63059e-08	0.82827	1.68234e-08	0.107486	1.67626e-07	0.645625	1.23877e-06	3.5833e-08	0.229896	4.72324e-07	down	n.s.
sp|O75525|KHDR3_HUMAN	KHDRBS3	KH domain-containing, RNA-binding, signal transduction-associated protein 3 OS=Homo sapiens OX=9606 GN=KHDRBS3 PE=1 SV=1	-0.697196	0.0827109	-0.801876	0.101226	-0.614518	0.779906	-0.10468	0.798422	0.0826778	-0.884587	0.0185153	-0.697229	0.903102	0.187358	-0.715744	1.5427e-07	0.336519	1.98422e-08	0.242547	8.95954e-07	3.00472e-08	0.227465	2.11688e-08	0.336708	4.45501e-09	0.827514	1.54166e-07	3.23398e-09	0.0383311	1.05783e-07	1.20567e-06	0.846186	1.87369e-07	0.408752	4.66353e-06	3.39248e-07	0.643958	1.39328e-07	0.488342	5.85091e-08	0.892503	1.07091e-06	2.3506e-08	0.0835704	7.9732e-07	down	n.s.
sp|O75528|TADA3_HUMAN	TADA3	Transcriptional adapter 3 OS=Homo sapiens OX=9606 GN=TADA3 PE=1 SV=1	0.287799	0.188444	0.209292	0.341737	0.24834	-0.0993552	-0.0785068	0.0539379	-0.0394589	0.0208484	0.153293	0.0598963	0.132445	0.0390479	-0.0933968	0.134023	0.317688	0.268669	0.0788821	0.192435	0.594498	0.673557	0.771951	0.831995	0.910712	0.414064	0.747642	0.479325	0.833717	0.616623	0.191084	0.83848	0.347657	0.187304	0.249956	0.678867	0.899358	0.809946	0.88967	0.934596	0.562958	0.793796	0.543439	0.882886	0.684259	n.s.	n.s.
sp|O75530-2|EED_HUMAN	EED	Isoform 2 of Polycomb protein EED OS=Homo sapiens OX=9606 GN=EED	-0.187796	0.0295412	-0.191512	0.139384	-0.0827687	0.217337	-0.00371639	0.32718	0.105027	-0.221053	0.109843	-0.11231	0.330896	0.108743	-0.222153	0.0378096	0.73614	0.03439	0.118052	0.347812	0.0173333	0.966159	0.000622564	0.235334	0.015649	0.214987	0.20509	0.000551433	0.219512	0.0151804	0.0638693	0.959047	0.0588005	0.24896	0.416965	0.035762	0.993818	0.00143473	0.381967	0.0324041	0.352634	0.265668	0.0012398	0.332558	0.0279524	n.s.	n.s.
sp|O75531|BAF_HUMAN	BANF1	Barrier-to-autointegration factor OS=Homo sapiens OX=9606 GN=BANF1 PE=1 SV=1	-0.312006	-0.033135	-0.555912	0.399955	0.184252	0.278871	-0.243905	0.711962	0.496258	-0.522777	0.43309	0.217387	0.955867	0.740164	-0.215703	0.130905	0.868328	0.0114092	0.0576039	0.362191	0.17421	0.231811	0.00202406	0.0215982	0.0163009	0.041443	0.284555	0.000133273	0.00147464	0.288181	0.187669	0.979156	0.0220727	0.14918	0.431306	0.251964	0.648966	0.0042049	0.0694009	0.0335715	0.102628	0.35169	0.000340904	0.00673739	0.366221	n.s.	n.s.
sp|O75533|SF3B1_HUMAN	SF3B1	Splicing factor 3B subunit 1 OS=Homo sapiens OX=9606 GN=SF3B1 PE=1 SV=3	-0.222188	-0.0637782	-0.261511	-0.0602757	-0.300428	0.15841	-0.0393227	0.161912	-0.0782402	-0.197733	0.0035025	-0.23665	0.201235	-0.0389175	-0.240153	0.000439057	0.232608	8.38768e-05	0.25825	1.72655e-05	0.00668792	0.456066	0.00576961	0.147098	0.00125047	0.946646	0.000237586	0.00107605	0.460649	0.000204921	0.0012963	0.780731	0.000295978	0.426288	6.38923e-05	0.0157429	0.793923	0.0107578	0.269816	0.00366731	0.971752	0.000680689	0.00226678	0.581055	0.000627061	n.s.	n.s.
sp|O75534-4|CSDE1_HUMAN	CSDE1	Isoform 4 of Cold shock domain-containing protein E1 OS=Homo sapiens OX=9606 GN=CSDE1	0.188834	0.00472143	0.183262	0.12068	0.257298	-0.184113	-0.00557197	-0.0681545	0.0684634	0.178541	0.115959	0.252576	-0.0625825	0.0740353	0.136618	0.00105119	0.923214	0.001357	0.022522	4.82592e-05	0.00130512	0.909441	0.175467	0.173619	0.00168479	0.0275409	5.93484e-05	0.211624	0.14291	0.0112398	0.00277901	0.990808	0.00338836	0.0761802	0.000158733	0.00382368	0.980417	0.22649	0.304243	0.0047368	0.0747473	0.000202075	0.266419	0.236048	0.0216602	n.s.	n.s.
sp|O75569|PRKRA_HUMAN	PRKRA	Interferon-inducible double-stranded RNA-dependent protein kinase activator A OS=Homo sapiens OX=9606 GN=PRKRA PE=1 SV=1	0.460194	0.0884653	0.386561	0.234839	0.626439	-0.371729	-0.0736336	-0.225355	0.166244	0.298095	0.146374	0.537973	-0.151722	0.239878	0.3916	1.78753e-08	0.235438	1.22657e-06	0.00210231	6.28175e-13	2.76542e-06	0.322762	0.00310189	0.0273165	0.000121957	0.0512558	1.59493e-10	0.0434971	0.00170254	9.27464e-07	1.75945e-07	0.78224	7.24654e-06	0.013742	1.39026e-11	1.82014e-05	0.714104	0.00613824	0.0819208	0.000479848	0.121044	2.29976e-09	0.0650861	0.00751433	5.46425e-06	n.s.	n.s.
sp|O75582|KS6A5_HUMAN	RPS6KA5	Ribosomal protein S6 kinase alpha-5 OS=Homo sapiens OX=9606 GN=RPS6KA5 PE=1 SV=1	0.041913	0.0275041	0.342101	-0.149726	0.399101	-0.0144089	0.300188	-0.191639	0.357188	0.314597	-0.17723	0.371597	-0.491827	0.0569994	0.548827	0.802462	0.869538	0.0530609	0.376488	0.0266044	0.931411	0.0858772	0.260995	0.0443611	0.0729825	0.29731	0.0372915	0.00812585	0.733897	0.0038268	0.843508	0.979156	0.0863885	0.550204	0.0436402	0.951395	0.44602	0.320866	0.115235	0.120436	0.445458	0.0599646	0.0141404	0.809939	0.00827023	n.s.	n.s.
sp|O75586-2|MED6_HUMAN	MED6	Isoform 2 of Mediator of RNA polymerase II transcription subunit 6 OS=Homo sapiens OX=9606 GN=MED6	-0.38044	-0.103084	-0.467652	0.0810744	-0.0952976	0.277356	-0.0872121	0.461514	0.285142	-0.364568	0.184158	0.00778645	0.548726	0.372354	-0.176372	3.28993e-07	0.118619	2.44584e-09	0.217609	0.148409	8.37774e-05	0.185263	3.45685e-09	5.6217e-05	7.93505e-07	0.00652187	0.905051	2.618e-11	5.15607e-07	0.00898143	2.35826e-06	0.681203	2.905e-08	0.38264	0.198644	0.00035506	0.602683	2.72776e-08	0.000810603	5.93363e-06	0.0245561	0.923983	3.02766e-10	1.07843e-05	0.0177086	n.s.	n.s.
sp|O75592|MYCB2_HUMAN	MYCBP2	E3 ubiquitin-protein ligase MYCBP2 OS=Homo sapiens OX=9606 GN=MYCBP2 PE=1 SV=4	-0.579618	-0.0521	-0.397439	-0.291817	-0.549407	0.527518	0.18218	0.287802	0.0302114	-0.345339	-0.239717	-0.497307	0.105622	-0.151968	-0.25759	5.28618e-07	0.501794	5.93036e-05	0.0012267	1.09649e-06	1.88525e-06	0.027744	0.00137889	0.695673	0.000259902	0.00555774	4.05761e-06	0.181724	0.0610604	0.0033187	3.56552e-06	0.917336	0.000220574	0.00924553	5.57023e-06	1.30103e-05	0.295201	0.00296262	0.795028	0.000935613	0.0216585	1.8844e-05	0.233091	0.121567	0.00731933	n.s.	n.s.
sp|O75600-2|KBL_HUMAN	GCAT	Isoform 2 of 2-amino-3-ketobutyrate coenzyme A ligase, mitochondrial OS=Homo sapiens OX=9606 GN=GCAT	-0.384457	-0.0707105	-0.494595	0.188558	-0.146813	0.313747	-0.110138	0.573015	0.237644	-0.423885	0.259268	-0.0761026	0.683153	0.347782	-0.335371	0.00337214	0.566379	0.000273324	0.131711	0.237501	0.0146677	0.373415	4.12278e-05	0.0598275	0.00140761	0.0409856	0.537311	2.72129e-06	0.00735407	0.00949686	0.00769371	0.92733	0.000828823	0.269315	0.299697	0.0310588	0.745942	0.000124424	0.142128	0.00405123	0.101805	0.606094	1.01679e-05	0.0226493	0.0186347	n.s.	n.s.
sp|O75608|LYPA1_HUMAN	LYPLA1	Acyl-protein thioesterase 1 OS=Homo sapiens OX=9606 GN=LYPLA1 PE=1 SV=1	-0.218705	0.0011709	-0.332375	0.218666	0.0589259	0.219876	-0.11367	0.437371	0.277631	-0.333546	0.217495	0.057755	0.551041	0.391301	-0.15974	0.000689381	0.982728	7.52116e-06	0.000690496	0.283952	0.000656756	0.0473074	1.91575e-07	6.24713e-05	7.19877e-06	0.000724809	0.293321	6.26962e-09	8.99213e-07	0.00785837	0.00192588	0.998094	3.55405e-05	0.00602914	0.348981	0.00210947	0.355337	1.02767e-06	0.000885029	4.11266e-05	0.00444773	0.361118	4.24892e-08	1.73463e-05	0.0157333	n.s.	n.s.
sp|O75643|U520_HUMAN	SNRNP200	U5 small nuclear ribonucleoprotein 200 kDa helicase OS=Homo sapiens OX=9606 GN=SNRNP200 PE=1 SV=2	-0.304666	-0.0269879	-0.290558	-0.112099	-0.346142	0.277678	0.0141073	0.192567	-0.0414769	-0.26357	-0.0851107	-0.319155	0.17846	-0.0555842	-0.234044	0.00231154	0.756571	0.00332279	0.207688	0.000792644	0.00462141	0.871147	0.0376718	0.63442	0.00661754	0.334143	0.00159072	0.052133	0.525031	0.0138703	0.00552811	0.961606	0.00748545	0.370441	0.00189793	0.0114147	0.968886	0.0580104	0.747686	0.015507	0.484507	0.00368181	0.0767223	0.638592	0.0258821	n.s.	n.s.
sp|O75648|MTU1_HUMAN	TRMU	Mitochondrial tRNA-specific 2-thiouridylase 1 OS=Homo sapiens OX=9606 GN=TRMU PE=1 SV=2	-0.138994	-0.127462	0.0230376	-0.0530607	0.0683816	0.0115323	0.162032	0.0859337	0.207376	0.1505	0.0744014	0.195844	-0.0760983	0.0453441	0.121442	0.365521	0.405771	0.879407	0.727127	0.653297	0.939444	0.293483	0.573069	0.183058	0.328153	0.625218	0.207402	0.617405	0.765441	0.427885	0.445013	0.874398	0.910319	0.830483	0.709727	0.957375	0.699323	0.63289	0.317293	0.423573	0.746784	0.268298	0.674553	0.830793	0.509961	n.s.	n.s.
sp|O75663|TIPRL_HUMAN	TIPRL	TIP41-like protein OS=Homo sapiens OX=9606 GN=TIPRL PE=1 SV=2	0.272341	-0.0828833	0.202317	-0.365496	0.150242	-0.355224	-0.0700235	-0.637837	-0.122098	0.2852	-0.282613	0.233126	-0.567813	-0.0520748	0.515738	0.000952392	0.244576	0.00889526	5.03655e-05	0.042843	6.9108e-05	0.322907	3.26434e-08	0.0934006	0.000630344	0.000684869	0.00335295	1.77348e-07	0.459461	6.79894e-07	0.00254848	0.787461	0.0177439	0.000797059	0.0663682	0.000299783	0.714104	2.06068e-07	0.194405	0.00202524	0.00423907	0.00712517	8.61555e-07	0.580041	4.14764e-06	n.s.	n.s.
sp|O75683|SURF6_HUMAN	SURF6	Surfeit locus protein 6 OS=Homo sapiens OX=9606 GN=SURF6 PE=1 SV=3	-0.916997	-0.166168	-0.992509	0.0450588	-0.803667	0.750829	-0.0755126	0.962055	0.113329	-0.826342	0.211226	-0.6375	1.03757	0.188842	-0.848726	1.40979e-19	0.0443865	1.31891e-21	0.582198	1.68499e-16	4.60352e-15	0.357157	8.6185e-21	0.168088	4.06914e-17	0.0110715	5.10585e-12	8.37518e-23	0.0227087	1.00131e-17	9.47547e-18	0.529394	1.06126e-19	0.724482	6.63536e-15	2.03875e-13	0.737228	3.84668e-19	0.297012	2.27912e-15	0.0373165	1.00532e-10	4.31057e-21	0.0552013	5.29394e-16	down	n.s.
sp|O75688-2|PPM1B_HUMAN	PPM1B	Isoform Beta-2 of Protein phosphatase 1B OS=Homo sapiens OX=9606 GN=PPM1B	0.249904	0.0658677	0.194533	0.201363	0.530905	-0.184036	-0.0553707	-0.0485408	0.281001	0.128665	0.135495	0.465037	0.00682992	0.336372	0.329542	0.019723	0.508082	0.0616491	0.053861	3.77604e-05	0.0755982	0.577266	0.624746	0.0100387	0.203792	0.181876	0.000159555	0.944944	0.00291077	0.00339625	0.0361517	0.917336	0.0982156	0.142589	0.000127884	0.125303	0.858057	0.678679	0.0405095	0.286834	0.311374	0.000477493	0.953624	0.0111547	0.00746442	n.s.	n.s.
sp|O75689-2|ADAP1_HUMAN	ADAP1	Isoform 2 of Arf-GAP with dual PH domain-containing protein 1 OS=Homo sapiens OX=9606 GN=ADAP1	0.454781	0.148616	0.475391	-0.402568	0.225957	-0.306165	0.0206094	-0.857349	-0.228825	0.326774	-0.551184	0.0773402	-0.877959	-0.249434	0.628525	0.0600216	0.529396	0.0498387	0.0941705	0.340767	0.199202	0.930303	0.000818968	0.334754	0.171311	0.0242387	0.742925	0.000638744	0.293657	0.010993	0.0958902	0.920293	0.0819363	0.21231	0.410069	0.283095	0.986305	0.00184567	0.486993	0.248338	0.0679468	0.789522	0.00141549	0.416178	0.0212348	n.s.	n.s.
sp|O75694|NU155_HUMAN	NUP155	Nuclear pore complex protein Nup155 OS=Homo sapiens OX=9606 GN=NUP155 PE=1 SV=1	-0.343349	-0.0840735	-0.271246	-0.0378329	-0.424538	0.259276	0.0721035	0.305516	-0.0811882	-0.187172	0.0462407	-0.340464	0.233413	-0.153292	-0.386705	0.00228569	0.395132	0.0116622	0.699606	0.000356347	0.015178	0.464611	0.00541233	0.411228	0.0684291	0.637567	0.00244176	0.026525	0.129732	0.00084575	0.00547511	0.874398	0.0225012	0.810227	0.00092699	0.0318974	0.799169	0.0101679	0.55974	0.113909	0.75746	0.00537904	0.0415978	0.218774	0.002181	n.s.	n.s.
sp|O75695|XRP2_HUMAN	RP2	Protein XRP2 OS=Homo sapiens OX=9606 GN=RP2 PE=1 SV=4	-0.492052	-0.217706	-0.446557	-0.260009	-0.746561	0.274346	0.0454947	0.232043	-0.254509	-0.228851	-0.042303	-0.528855	0.186548	-0.300004	-0.486552	0.00165472	0.11876	0.00352477	0.0661683	2.60934e-05	0.0537729	0.735942	0.0978803	0.0715661	0.102232	0.753792	0.000896168	0.177379	0.0367251	0.0018135	0.00416084	0.681203	0.00788451	0.164285	9.21987e-05	0.0935459	0.921419	0.135891	0.161711	0.160807	0.843402	0.00221808	0.228287	0.080685	0.00430744	n.s.	n.s.
sp|O75718|CRTAP_HUMAN	CRTAP	Cartilage-associated protein OS=Homo sapiens OX=9606 GN=CRTAP PE=1 SV=1	-0.0922812	-0.114333	0.185856	-0.0459712	0.0547589	-0.0220519	0.278138	0.04631	0.14704	0.30019	0.0683619	0.169092	-0.231828	-0.131097	0.10073	0.297843	0.200735	0.0447068	0.599757	0.532609	0.800664	0.00468694	0.597093	0.104889	0.00266787	0.437374	0.0652383	0.0149585	0.145212	0.257183	0.374138	0.755997	0.0745723	0.736546	0.599427	0.853713	0.138088	0.654613	0.212005	0.00705301	0.584495	0.0980807	0.0246561	0.238907	0.332018	n.s.	n.s.
sp|O75746|CMC1_HUMAN	SLC25A12	Calcium-binding mitochondrial carrier protein Aralar1 OS=Homo sapiens OX=9606 GN=SLC25A12 PE=1 SV=2	0.071013	0.0449342	0.146775	-1.11489	-1.16295	-0.0260788	0.0757623	-1.18591	-1.23397	0.101841	-1.15983	-1.20789	-1.26167	-1.30973	-0.0480582	0.415485	0.60615	0.09352	4.78144e-26	1.53364e-27	0.764699	0.385062	2.97802e-28	9.74207e-30	0.243435	1.91732e-27	6.21912e-29	1.36797e-30	4.61947e-32	0.581368	0.493589	0.930152	0.140859	3.94944e-23	2.13587e-25	0.823977	0.753119	3.95661e-26	1.11254e-26	0.332158	1.3692e-24	1.14552e-26	1.86076e-28	5.27544e-29	0.653209	n.s.	n.s.
sp|O75781|PALM_HUMAN	PALM	Paralemmin-1 OS=Homo sapiens OX=9606 GN=PALM PE=1 SV=2	0.190081	0.103401	0.0233537	-0.0747137	0.293467	-0.0866806	-0.166728	-0.264795	0.103385	-0.0800471	-0.178115	0.190066	-0.0980674	0.270113	0.368181	0.0684415	0.30542	0.814331	0.455739	0.00785888	0.388146	0.106272	0.0147022	0.30549	0.424761	0.0860064	0.0684619	0.330318	0.0131041	0.00147258	0.107213	0.83292	0.857088	0.625274	0.0147129	0.48768	0.486096	0.0250205	0.455104	0.522087	0.17784	0.102174	0.396368	0.0357841	0.00355236	n.s.	n.s.
sp|O75787|RENR_HUMAN	ATP6AP2	Renin receptor OS=Homo sapiens OX=9606 GN=ATP6AP2 PE=1 SV=2	0.365763	0.0795618	0.474591	0.364477	0.813728	-0.286201	0.108828	-0.00128531	0.447965	0.395029	0.284915	0.734166	-0.110113	0.339137	0.449251	0.0201437	0.58565	0.00393782	0.0205234	2.31692e-05	0.0613611	0.457522	0.992943	0.00591287	0.013105	0.0624241	7.44098e-05	0.452311	0.0295379	0.00579841	0.0367788	0.930152	0.00868936	0.0709746	8.28404e-05	0.104706	0.794333	0.994684	0.0276742	0.0278945	0.140295	0.000246022	0.518262	0.0682544	0.0120003	n.s.	n.s.
sp|O75792|RNH2A_HUMAN	RNASEH2A	Ribonuclease H2 subunit A OS=Homo sapiens OX=9606 GN=RNASEH2A PE=1 SV=2	-0.0763841	-0.000302643	-0.120381	0.374466	0.217172	0.0760815	-0.0439974	0.45085	0.293556	-0.120079	0.374768	0.217475	0.494847	0.337554	-0.157294	0.55784	0.998138	0.359155	0.00908129	0.106931	0.559387	0.734846	0.00246087	0.034123	0.360336	0.00903512	0.106478	0.00114972	0.0167908	0.234752	0.631361	0.99994	0.441734	0.0401873	0.148706	0.64823	0.921419	0.00498898	0.0953698	0.457873	0.0318235	0.149677	0.00240864	0.0436988	0.306735	n.s.	n.s.
sp|O75821|EIF3G_HUMAN	EIF3G	Eukaryotic translation initiation factor 3 subunit G OS=Homo sapiens OX=9606 GN=EIF3G PE=1 SV=2	0.00303981	-0.0359741	-0.0600773	0.140238	-0.0765741	-0.0390139	-0.0631171	0.137198	-0.0796139	-0.0241032	0.176212	-0.0405999	0.200316	-0.0164968	-0.216812	0.971001	0.667185	0.473034	0.0957672	0.360785	0.640991	0.450993	0.103082	0.342117	0.773203	0.0370735	0.6275	0.0181308	0.843621	0.0107203	0.978552	0.946161	0.551406	0.214715	0.429857	0.719305	0.791073	0.142213	0.494428	0.827057	0.094092	0.689441	0.0294181	0.889745	0.0207924	n.s.	n.s.
sp|O75822|EIF3J_HUMAN	EIF3J	Eukaryotic translation initiation factor 3 subunit J OS=Homo sapiens OX=9606 GN=EIF3J PE=1 SV=2	0.0401084	-0.0148085	-0.0488505	0.392772	0.549205	-0.0549169	-0.0889589	0.352663	0.509097	-0.034042	0.40758	0.564014	0.441622	0.598056	0.156434	0.795396	0.923663	0.752243	0.0191113	0.00206692	0.722776	0.566662	0.0328371	0.00369324	0.825755	0.0155843	0.00166714	0.00968278	0.00101678	0.31835	0.837312	0.990808	0.804637	0.067647	0.00446881	0.790079	0.851919	0.0512844	0.0196904	0.868471	0.048178	0.00383845	0.0166165	0.00504851	0.398287	n.s.	n.s.
sp|O75832|PSD10_HUMAN	PSMD10	26S proteasome non-ATPase regulatory subunit 10 OS=Homo sapiens OX=9606 GN=PSMD10 PE=1 SV=1	0.21071	-0.119263	0.174529	0.104332	0.146273	-0.329973	-0.0361807	-0.106378	-0.0644363	0.293792	0.223594	0.265536	-0.0701975	-0.0282556	0.041942	0.00546487	0.110319	0.0204865	0.161728	0.0510396	2.43382e-05	0.625755	0.153749	0.385788	0.000146545	0.00328156	0.000545832	0.344947	0.703215	0.571914	0.0117327	0.67265	0.0371436	0.311724	0.0773862	0.000121013	0.880221	0.201692	0.53715	0.000562266	0.0144323	0.00142315	0.410302	0.786246	0.645126	n.s.	n.s.
sp|O75844|FACE1_HUMAN	ZMPSTE24	CAAX prenyl protease 1 homolog OS=Homo sapiens OX=9606 GN=ZMPSTE24 PE=1 SV=2	-0.562448	-0.111505	-0.381305	-0.301628	-0.789489	0.450943	0.181143	0.26082	-0.227041	-0.2698	-0.190123	-0.677984	0.0796772	-0.408184	-0.487861	0.000265036	0.426361	0.00934005	0.0363441	1.97589e-06	0.00253062	0.199611	0.0681387	0.110269	0.0595922	0.178743	2.24717e-05	0.568903	0.00570779	0.00122202	0.000830583	0.882855	0.0184828	0.107694	9.31652e-06	0.0068389	0.618079	0.0986259	0.219156	0.101445	0.307856	8.62901e-05	0.628532	0.0186344	0.00301804	n.s.	n.s.
sp|O75845|SC5D_HUMAN	SC5D	Lathosterol oxidase OS=Homo sapiens OX=9606 GN=SC5D PE=1 SV=2	-0.0624967	-0.163133	0.401477	-0.116685	-0.114447	-0.100636	0.463974	-0.0541887	-0.0519506	0.564611	0.0464478	0.0486858	-0.518163	-0.515925	0.00223803	0.720324	0.355099	0.0313909	0.505782	0.513876	0.565404	0.0147644	0.756125	0.765871	0.00416655	0.790003	0.78016	0.00751324	0.00772813	0.989752	0.774861	0.862534	0.0543113	0.666405	0.582189	0.65348	0.220232	0.796233	0.844721	0.0103628	0.869445	0.820141	0.0131787	0.0235473	0.991662	n.s.	n.s.
sp|O75874|IDHC_HUMAN	IDH1	Isocitrate dehydrogenase [NADP] cytoplasmic OS=Homo sapiens OX=9606 GN=IDH1 PE=1 SV=2	0.154762	0.00862551	-0.0384488	0.106773	0.433231	-0.146137	-0.193211	-0.0479893	0.278469	-0.0470743	0.0981475	0.424606	0.145222	0.47168	0.326458	0.0193019	0.887582	0.530821	0.0930223	1.15384e-06	0.0259749	0.0049003	0.435489	0.000215849	0.444143	0.120344	1.50987e-06	0.026798	3.59873e-07	3.91049e-05	0.0354686	0.982683	0.607366	0.210804	5.83047e-06	0.0506121	0.139977	0.501198	0.00229944	0.542048	0.229635	7.9533e-06	0.0420019	7.84303e-06	0.000146997	n.s.	n.s.
sp|O75879|GATB_HUMAN	GATB	Glutamyl-tRNA(Gln) amidotransferase subunit B, mitochondrial OS=Homo sapiens OX=9606 GN=GATB PE=1 SV=1	-0.359581	-0.0164763	-0.420488	0.0126382	-0.348419	0.343105	-0.0609063	0.372219	0.0111622	-0.404011	0.0291146	-0.331943	0.433126	0.0720685	-0.361057	4.24113e-07	0.802423	7.73901e-09	0.847788	8.59527e-07	1.19894e-06	0.356112	1.88467e-07	0.865381	2.33682e-08	0.658512	2.39364e-06	3.28497e-09	0.275345	3.86016e-07	2.93692e-06	0.968847	8.29512e-08	0.909049	4.50266e-06	8.73668e-06	0.737023	1.01385e-06	0.913875	2.5723e-07	0.77266	1.1854e-05	2.38463e-08	0.396926	2.49621e-06	n.s.	n.s.
sp|O75880|SCO1_HUMAN	SCO1	Protein SCO1 homolog, mitochondrial OS=Homo sapiens OX=9606 GN=SCO1 PE=1 SV=1	-0.487589	-0.0193313	-0.390872	0.10589	-0.30016	0.468258	0.0967172	0.59348	0.187429	-0.371541	0.125222	-0.280829	0.496762	0.0907117	-0.406051	3.24008e-12	0.754757	6.43096e-09	0.08924	4.17233e-06	1.53521e-11	0.120183	5.42147e-16	0.00303114	2.72838e-08	0.0450592	1.47437e-05	1.54124e-12	0.144691	2.0264e-09	7.94445e-11	0.961488	6.97156e-08	0.204997	1.8228e-05	3.96862e-10	0.505521	1.35253e-14	0.0170353	2.94099e-07	0.109728	5.90782e-05	2.19578e-11	0.238438	2.43594e-08	n.s.	n.s.
sp|O75884|RBBP9_HUMAN	RBBP9	Serine hydrolase RBBP9 OS=Homo sapiens OX=9606 GN=RBBP9 PE=1 SV=2	0.251527	-0.210702	0.336896	0.0248781	0.691352	-0.462229	0.0853693	-0.226649	0.439825	0.547598	0.23558	0.902054	-0.312018	0.354456	0.666474	0.042874	0.0870684	0.00797255	0.836516	1.55662e-06	0.000467384	0.480344	0.0665622	0.000794762	5.80989e-05	0.0570028	8.21061e-09	0.0133496	0.00548019	2.92061e-06	0.0714316	0.636506	0.0161802	0.900512	7.58742e-06	0.00157346	0.805107	0.0966133	0.00621657	0.000252987	0.130263	7.906e-08	0.0222741	0.0180878	1.50784e-05	n.s.	n.s.
sp|O75886|STAM2_HUMAN	STAM2	Signal transducing adapter molecule 2 OS=Homo sapiens OX=9606 GN=STAM2 PE=1 SV=1	0.0182755	0.146262	-0.0889944	0.556619	0.238973	0.127987	-0.10727	0.538344	0.220697	-0.235257	0.410357	0.0927103	0.645614	0.327967	-0.317647	0.914223	0.393575	0.601293	0.00380562	0.170471	0.454236	0.529522	0.00483569	0.203808	0.176866	0.0247459	0.586318	0.00117527	0.0658107	0.0739527	0.932338	0.87422	0.670673	0.0212735	0.224025	0.551552	0.83269	0.00916599	0.343563	0.254774	0.068929	0.651465	0.00245765	0.128603	0.112097	n.s.	n.s.
sp|O75891-3|AL1L1_HUMAN	ALDH1L1	Isoform 3 of Cytosolic 10-formyltetrahydrofolate dehydrogenase OS=Homo sapiens OX=9606 GN=ALDH1L1	0.1296	-0.0593985	0.0362992	-2.20752	-1.78063	-0.188998	-0.0933008	-2.33712	-1.91023	0.0956977	-2.14813	-1.72123	-2.24382	-1.81693	0.426892	0.570068	0.79389	0.87307	1.28495e-08	2.968e-07	0.409947	0.681959	5.38216e-09	1.0916e-07	0.674291	1.93824e-08	4.76285e-07	1.00335e-08	2.23311e-07	0.0729656	0.642405	0.968585	0.904907	5.06269e-07	1.75984e-06	0.510135	0.900797	4.08887e-08	3.87145e-06	0.746411	5.70781e-07	2.91176e-06	6.50643e-08	5.16237e-06	0.110718	n.s.	n.s.
sp|O75900-2|MMP23_HUMAN	MMP23B	Isoform 2 of Matrix metalloproteinase-23 OS=Homo sapiens OX=9606 GN=MMP23B	1.69956	0.133428	2.0408	0.822553	2.16135	-1.56613	0.341247	-0.877003	0.461797	1.90738	0.689125	2.02792	-1.21825	0.12055	1.3388	4.29774e-11	0.281813	2.07336e-12	2.27848e-06	7.90284e-13	1.62291e-10	0.0110023	9.70672e-07	0.00122293	6.4091e-12	2.07246e-05	2.30528e-12	8.42442e-09	0.329404	1.96213e-09	8.13012e-10	0.817674	4.91499e-11	5.20678e-05	1.69008e-11	3.29954e-09	0.194397	4.34937e-06	0.00848471	1.64194e-10	0.000256832	4.80408e-11	5.55118e-08	0.453337	2.37363e-08	up	n.s.
sp|O75909-4|CCNK_HUMAN	CCNK	Isoform 4 of Cyclin-K OS=Homo sapiens OX=9606 GN=CCNK	-0.231623	0.00085803	-0.360097	0.230757	-0.0573916	0.232481	-0.128474	0.46238	0.174232	-0.360955	0.229899	-0.0582496	0.590854	0.302706	-0.288148	0.019011	0.99248	0.000839822	0.019398	0.530752	0.0186349	0.16974	7.01888e-05	0.0683192	0.000822259	0.0197887	0.524696	3.76989e-06	0.00345038	0.0049247	0.0350015	0.99994	0.00222951	0.0684079	0.597868	0.0380355	0.585937	0.000201401	0.156542	0.00255066	0.0582445	0.594094	1.3537e-05	0.0127026	0.0103687	n.s.	n.s.
sp|O75914-3|PAK3_HUMAN	PAK3	Isoform 3 of Serine/threonine-protein kinase PAK 3 OS=Homo sapiens OX=9606 GN=PAK3	1.07381	0.128745	0.923551	0.11977	0.874225	-0.945066	-0.15026	-0.954041	-0.199586	0.794806	-0.00897488	0.74548	-0.803781	-0.0493256	0.754455	1.75839e-11	0.355709	2.47475e-09	0.390077	1.20393e-08	1.23168e-09	0.281505	9.19498e-10	0.15364	1.44493e-07	0.948538	6.45314e-07	1.09595e-07	0.722889	4.92973e-07	3.77657e-10	0.862536	2.93324e-08	0.562767	1.03843e-07	2.05148e-08	0.687575	8.23368e-09	0.278945	1.32715e-06	0.971984	3.77149e-06	5.54577e-07	0.802368	3.09667e-06	up	n.s.
sp|O75915|PRAF3_HUMAN	ARL6IP5	PRA1 family protein 3 OS=Homo sapiens OX=9606 GN=ARL6IP5 PE=1 SV=1	0.192599	0.243466	0.35067	0.112864	0.175307	0.0508669	0.15807	-0.0797359	-0.0172921	0.107204	-0.130603	-0.068159	-0.237806	-0.175363	0.0624438	0.182603	0.0967965	0.0213145	0.427089	0.223101	0.718444	0.270094	0.573008	0.902291	0.450238	0.35955	0.629532	0.104204	0.222961	0.658363	0.24864	0.649893	0.0384859	0.600976	0.283784	0.786448	0.68088	0.63289	0.938639	0.548328	0.509287	0.691274	0.142046	0.336554	0.721822	n.s.	n.s.
sp|O75934|SPF27_HUMAN	BCAS2	Pre-mRNA-splicing factor SPF27 OS=Homo sapiens OX=9606 GN=BCAS2 PE=1 SV=1	-0.126201	-0.0936357	-0.343578	0.24821	-0.0568915	0.0325652	-0.217377	0.374411	0.0693094	-0.249942	0.341846	0.0367442	0.591788	0.286686	-0.305102	0.132651	0.263535	6.95731e-05	0.00351493	0.496222	0.696723	0.0102699	1.63818e-05	0.407341	0.00329965	7.5279e-05	0.660137	9.61587e-11	0.000803016	0.000376069	0.189554	0.802347	0.000252363	0.0200608	0.56578	0.767961	0.191514	5.43492e-05	0.556041	0.00847611	0.000721592	0.717977	9.98826e-10	0.00424557	0.00106305	n.s.	n.s.
sp|O75935|DCTN3_HUMAN	DCTN3	Dynactin subunit 3 OS=Homo sapiens OX=9606 GN=DCTN3 PE=1 SV=1	0.135689	-0.00339172	-0.0249948	0.409486	0.344328	-0.139081	-0.160684	0.273797	0.208638	-0.0216031	0.412878	0.34772	0.434481	0.369323	-0.0651587	0.223113	0.975177	0.818763	0.00131212	0.00499377	0.212239	0.152477	0.0203605	0.0682897	0.842981	0.0012236	0.00466061	0.000784389	0.00299681	0.552019	0.29581	0.997169	0.860801	0.0097274	0.00979457	0.297625	0.55804	0.0334156	0.156537	0.882689	0.00673463	0.00953839	0.00171039	0.0114087	0.627019	n.s.	n.s.
sp|O75937|DNJC8_HUMAN	DNAJC8	DnaJ homolog subfamily C member 8 OS=Homo sapiens OX=9606 GN=DNAJC8 PE=1 SV=2	-0.122293	-0.127387	-0.351136	0.520804	0.225153	-0.00509376	-0.228843	0.643097	0.347446	-0.223749	0.648191	0.35254	0.871939	0.576289	-0.295651	0.34865	0.329454	0.0129061	0.000691342	0.0935104	0.968463	0.0886641	8.48292e-05	0.0137272	0.0954145	7.78634e-05	0.0126061	2.18968e-06	0.00026466	0.0320048	0.427342	0.844391	0.0245857	0.00602914	0.132066	0.977818	0.452118	0.000239678	0.050227	0.151586	0.000737701	0.0231128	8.37886e-06	0.00174809	0.0534193	n.s.	n.s.
sp|O75940|SPF30_HUMAN	SMNDC1	Survival of motor neuron-related-splicing factor 30 OS=Homo sapiens OX=9606 GN=SMNDC1 PE=1 SV=1	-0.0533258	0.0374553	-0.246518	0.535184	0.131816	0.090781	-0.193192	0.58851	0.185141	-0.283973	0.497729	0.0943604	0.781702	0.378333	-0.403369	0.658421	0.755828	0.0524568	0.000278864	0.281217	0.45407	0.120956	0.000105155	0.136173	0.0279231	0.000558063	0.436766	3.70622e-06	0.00514581	0.00323828	0.721988	0.961488	0.0855756	0.00307558	0.345918	0.551467	0.506243	0.000291344	0.254433	0.0533707	0.00357824	0.51032	1.33588e-05	0.0172433	0.00716967	n.s.	n.s.
sp|O75947|ATP5H_HUMAN	ATP5PD	ATP synthase subunit d, mitochondrial OS=Homo sapiens OX=9606 GN=ATP5PD PE=1 SV=3	-0.490739	0.152198	-0.44336	0.0407484	-0.571625	0.642937	0.0473794	0.531488	-0.0808861	-0.595558	-0.11145	-0.723823	0.484108	-0.128265	-0.612374	0.0767571	0.567357	0.107033	0.877766	0.042236	0.0243069	0.858087	0.0570564	0.76037	0.0351724	0.674679	0.0126986	0.0804803	0.629331	0.0308817	0.118517	0.92733	0.158087	0.92916	0.0655168	0.0477201	0.963872	0.0842718	0.84044	0.0652615	0.785179	0.0232549	0.11283	0.724784	0.0518784	n.s.	n.s.
sp|O75953-5|DNJB5_HUMAN	DNAJB5	Isoform 3 of DnaJ homolog subfamily B member 5 OS=Homo sapiens OX=9606 GN=DNAJB5	0.803107	-0.00884294	0.88419	0.135859	0.70952	-0.81195	0.0810831	-0.667248	-0.0935872	0.893033	0.144702	0.718363	-0.748331	-0.17467	0.573661	9.75896e-05	0.956737	3.35125e-05	0.409197	0.000345567	8.6736e-05	0.620123	0.000616464	0.567696	2.98775e-05	0.380008	0.000306308	0.000203867	0.29168	0.00223454	0.000347587	0.993954	0.000134356	0.582864	0.000900587	0.000365969	0.878071	0.00142297	0.693379	0.000142956	0.531063	0.000850276	0.000501158	0.4141	0.00518668	up	n.s.
sp|O75955|FLOT1_HUMAN	FLOT1	Flotillin-1 OS=Homo sapiens OX=9606 GN=FLOT1 PE=1 SV=3	0.442863	0.114125	0.615447	-0.0352668	0.365195	-0.328738	0.172584	-0.47813	-0.0776681	0.501322	-0.149392	0.25107	-0.650714	-0.250252	0.400462	0.00131859	0.374098	2.52037e-05	0.782472	0.0067454	0.0138074	0.182076	0.000604786	0.544011	0.000358543	0.246542	0.0555665	1.09078e-05	0.0563262	0.00326697	0.00341019	0.867629	0.000103663	0.866834	0.0128131	0.0295547	0.600258	0.00139828	0.674111	0.00123992	0.389626	0.0853835	3.56297e-05	0.113728	0.00722479	n.s.	n.s.
sp|O75956|CDKA2_HUMAN	CDK2AP2	Cyclin-dependent kinase 2-associated protein 2 OS=Homo sapiens OX=9606 GN=CDK2AP2 PE=1 SV=1	-0.299516	-0.0577885	-0.481624	0.138954	-0.427456	0.241727	-0.182108	0.43847	-0.12794	-0.423835	0.196743	-0.369667	0.620578	0.0541677	-0.56641	0.00272003	0.546127	5.5668e-06	0.15008	3.95683e-05	0.0140762	0.0610753	2.67214e-05	0.184448	4.49838e-05	0.043607	0.000290837	2.89338e-08	0.571476	2.30419e-07	0.00637389	0.924669	2.72754e-05	0.294641	0.000133374	0.0300288	0.394709	8.42957e-05	0.318957	0.000203962	0.106967	0.00081366	1.69295e-07	0.679677	1.56816e-06	n.s.	n.s.
sp|O75962|TRIO_HUMAN	TRIO	Triple functional domain protein OS=Homo sapiens OX=9606 GN=TRIO PE=1 SV=2	0.208138	0.0850404	0.237315	-0.221836	0.14776	-0.123098	0.0291761	-0.429974	-0.0603784	0.152274	-0.306876	0.0627196	-0.45915	-0.0895545	0.369596	0.00734969	0.232415	0.00290484	0.00476283	0.0457592	0.0905778	0.676513	7.23819e-06	0.391748	0.0401827	0.000311605	0.374041	3.14387e-06	0.209545	4.3808e-05	0.0152465	0.780731	0.00665679	0.0252662	0.0704462	0.145316	0.899851	2.59911e-05	0.541171	0.0731095	0.00230298	0.444953	1.15728e-05	0.319981	0.000162431	n.s.	n.s.
sp|O75964|ATP5L_HUMAN	ATP5MG	ATP synthase subunit g, mitochondrial OS=Homo sapiens OX=9606 GN=ATP5MG PE=1 SV=3	-0.480431	0.273615	-0.21519	0.094863	-0.638581	0.754046	0.265241	0.575294	-0.15815	-0.488805	-0.178752	-0.912196	0.310053	-0.423391	-0.733444	0.101191	0.338033	0.448891	0.736824	0.0339542	0.0143662	0.352648	0.0533075	0.5764	0.0958081	0.528274	0.00420066	0.279402	0.145227	0.0167983	0.150469	0.848227	0.529858	0.837038	0.0540664	0.0305562	0.732994	0.0793915	0.701313	0.152127	0.666442	0.00870627	0.341001	0.238907	0.0305959	n.s.	n.s.
sp|O75970|MPDZ_HUMAN	MPDZ	Multiple PDZ domain protein OS=Homo sapiens OX=9606 GN=MPDZ PE=1 SV=2	-0.353079	0.110357	0.0913897	0.0301597	-0.583875	0.463436	0.444469	0.383239	-0.230796	-0.0189673	-0.0801973	-0.694232	-0.06123	-0.675265	-0.614035	0.0325173	0.477928	0.555856	0.845198	0.00123972	0.0070653	0.00924842	0.0216662	0.147099	0.90224	0.604831	0.000251071	0.692314	0.000329759	0.000799771	0.0560058	0.908526	0.629955	0.907123	0.00283948	0.0165021	0.18509	0.0354059	0.269816	0.928043	0.728455	0.000714308	0.740672	0.00209214	0.00207294	n.s.	n.s.
sp|O75976|CBPD_HUMAN	CPD	Carboxypeptidase D OS=Homo sapiens OX=9606 GN=CPD PE=1 SV=2	-0.682213	-0.130742	-0.326993	-0.127048	-0.647376	0.551471	0.35522	0.555165	0.0348374	-0.196251	0.00369433	-0.516633	0.199945	-0.320383	-0.520328	1.16859e-08	0.164094	0.00111311	0.176005	3.55422e-08	8.04912e-07	0.000468414	7.12974e-07	0.707167	0.0400067	0.968191	2.53102e-06	0.0366178	0.00135839	2.24125e-06	1.24093e-07	0.73211	0.002844	0.329785	2.74622e-07	6.22255e-06	0.0477866	3.30406e-06	0.802792	0.0728356	0.983184	1.24373e-05	0.0556505	0.00631114	1.19269e-05	down	n.s.
sp|O76003|GLRX3_HUMAN	GLRX3	Glutaredoxin-3 OS=Homo sapiens OX=9606 GN=GLRX3 PE=1 SV=2	-0.0462352	0.0214867	-0.0134928	-0.285842	-0.171984	0.0677219	0.0327424	-0.239607	-0.125749	-0.0349795	-0.307329	-0.193471	-0.27235	-0.158492	0.113858	0.752802	0.883608	0.92675	0.0540377	0.243131	0.644686	0.823483	0.105211	0.392552	0.811645	0.0386494	0.189643	0.066149	0.281807	0.438668	0.801782	0.982263	0.947989	0.142859	0.305379	0.7226	0.952212	0.144687	0.541942	0.857579	0.0973993	0.24824	0.0946904	0.403112	0.520531	n.s.	n.s.
sp|O76021|RL1D1_HUMAN	RSL1D1	Ribosomal L1 domain-containing protein 1 OS=Homo sapiens OX=9606 GN=RSL1D1 PE=1 SV=3	-0.560191	-0.219797	-0.529909	0.0839164	-0.509548	0.340394	0.0302824	0.644108	0.0506435	-0.310112	0.303713	-0.289751	0.613825	0.0203611	-0.593464	0.0262367	0.354183	0.0342506	0.720718	0.0408584	0.158165	0.897187	0.0122641	0.828985	0.196416	0.205376	0.226045	0.0161897	0.930757	0.0194748	0.046291	0.861774	0.058585	0.825971	0.0636045	0.233066	0.976953	0.0212821	0.888247	0.278305	0.341179	0.288364	0.0265095	0.953809	0.0347721	n.s.	n.s.
sp|O76024|WFS1_HUMAN	WFS1	Wolframin OS=Homo sapiens OX=9606 GN=WFS1 PE=1 SV=2	-0.249465	-0.157198	-0.512002	-0.412411	-1.06723	0.0922672	-0.262536	-0.162945	-0.817768	-0.354803	-0.255212	-0.910035	0.0995911	-0.555232	-0.654823	0.106872	0.298813	0.00268482	0.0117522	1.02494e-06	0.537853	0.0909452	0.282041	2.9165e-05	0.0267258	0.0995947	8.08378e-06	0.506454	0.0014006	0.000313813	0.157443	0.83292	0.00620484	0.047855	5.24409e-06	0.629147	0.455364	0.343122	0.000477169	0.0514609	0.198598	3.46275e-05	0.569225	0.00646039	0.000907738	n.s.	n.s.
sp|O76031|CLPX_HUMAN	CLPX	ATP-dependent Clp protease ATP-binding subunit clpX-like, mitochondrial OS=Homo sapiens OX=9606 GN=CLPX PE=1 SV=2	-0.290195	-0.104933	-0.265807	0.0546675	-0.399443	0.185261	0.0243882	0.344862	-0.109248	-0.160873	0.159601	-0.29451	0.320474	-0.133637	-0.454111	0.00549738	0.268411	0.00977235	0.559198	0.000398875	0.0590711	0.793647	0.00148195	0.249907	0.0971075	0.099579	0.00496113	0.0026654	0.163116	0.000109221	0.0117981	0.807374	0.0192397	0.708202	0.00102317	0.101363	0.941936	0.00316145	0.397595	0.154019	0.198598	0.0101027	0.00516535	0.263328	0.000360702	n.s.	n.s.
sp|O76039|CDKL5_HUMAN	CDKL5	Cyclin-dependent kinase-like 5 OS=Homo sapiens OX=9606 GN=CDKL5 PE=1 SV=1	0.287592	0.00831609	0.24574	0.206295	0.631398	-0.279276	-0.0418524	-0.0812966	0.343806	0.237423	0.197979	0.623082	-0.0394442	0.385658	0.425102	0.00250899	0.920139	0.0076946	0.0214377	4.46921e-07	0.00313968	0.615104	0.333521	0.000548875	0.00958199	0.0264426	5.36849e-07	0.635455	0.000178962	6.34732e-05	0.00592309	0.990644	0.0157053	0.073471	2.50725e-06	0.00819386	0.87655	0.396959	0.00477756	0.021259	0.0725931	3.21996e-06	0.690497	0.00130341	0.000225253	n.s.	n.s.
sp|O76041-2|NEBL_HUMAN	NEBL	Isoform 2 of Nebulette OS=Homo sapiens OX=9606 GN=NEBL	0.692402	0.162229	0.8311	-0.411624	0.812038	-0.530173	0.138698	-1.10403	0.119637	0.668872	-0.573853	0.64981	-1.24272	-0.0190615	1.22366	0.000102016	0.259079	1.26787e-05	0.00851185	1.67662e-05	0.00131106	0.332253	3.05487e-07	0.401353	0.00014689	0.000654806	0.000197727	5.58742e-08	0.892577	7.00503e-08	0.000360209	0.798335	5.65003e-05	0.0385327	6.22465e-05	0.00383898	0.718121	1.55965e-06	0.550102	0.000562632	0.00408843	0.000579877	3.03143e-07	0.926994	5.58641e-07	up	n.s.
sp|O76041|NEBL_HUMAN	NEBL	Nebulette OS=Homo sapiens OX=9606 GN=NEBL PE=1 SV=1	0.325886	0.21657	0.0903126	-3.81069	-3.26006	-0.109316	-0.235573	-4.13658	-3.58595	-0.126258	-4.02726	-3.47663	-3.90101	-3.35037	0.550633	0.21685	0.405476	0.726258	2.29209e-10	5.92361e-10	0.672012	0.36649	6.19117e-11	1.37683e-10	0.625168	9.5092e-11	2.21755e-10	1.58037e-10	3.90717e-10	0.0822865	0.288779	0.874398	0.781524	1.40804e-08	6.83309e-09	0.746636	0.742775	7.14549e-10	9.70581e-09	0.70538	4.89424e-09	3.08834e-09	1.58675e-09	2.04678e-08	0.122999	n.s.	n.s.
sp|O76054|S14L2_HUMAN	SEC14L2	SEC14-like protein 2 OS=Homo sapiens OX=9606 GN=SEC14L2 PE=1 SV=1	0.333804	0.167041	0.429918	-0.653595	-0.300466	-0.166764	0.0961132	-0.987399	-0.634271	0.262877	-0.820635	-0.467507	-1.08351	-0.730384	0.353128	0.0393992	0.280623	0.0104222	0.000394434	0.0608477	0.281394	0.530143	3.80033e-06	0.000523608	0.0971617	3.59996e-05	0.00606557	1.12081e-06	0.000129364	0.0304042	0.0661438	0.816292	0.0203633	0.00405288	0.09055	0.376577	0.833207	1.46007e-05	0.00459969	0.154062	0.00039994	0.0120778	4.60222e-06	0.00101936	0.0511966	n.s.	n.s.
sp|O76062|ERG24_HUMAN	TM7SF2	Delta(14)-sterol reductase TM7SF2 OS=Homo sapiens OX=9606 GN=TM7SF2 PE=1 SV=3	0.378708	-0.0801169	0.830712	-0.164629	0.441814	-0.458825	0.452004	-0.543337	0.0631061	0.910829	-0.0845122	0.521931	-0.995341	-0.388898	0.606443	0.0243646	0.609084	4.16351e-05	0.299072	0.0102739	0.00809803	0.00891079	0.00243408	0.68667	1.4168e-05	0.589743	0.00330765	4.71899e-06	0.0212456	0.000982649	0.0434698	0.930152	0.000162585	0.469652	0.0186591	0.0186248	0.181812	0.00494345	0.788435	7.46005e-05	0.717251	0.00704727	1.66007e-05	0.0523801	0.00249264	n.s.	n.s.
sp|O76070|SYUG_HUMAN	SNCG	Gamma-synuclein OS=Homo sapiens OX=9606 GN=SNCG PE=1 SV=2	-1.83421	0.0577687	-2.06581	0.209706	-1.16999	1.89198	-0.231598	2.04391	0.664218	-2.12357	0.151937	-1.22776	2.27551	0.895816	-1.3797	1.55406e-12	0.593216	2.08684e-13	0.0640754	2.3244e-09	9.22646e-13	0.0429115	2.50038e-13	7.19271e-06	1.30587e-13	0.169883	1.09212e-09	4.01653e-14	1.28041e-07	1.69852e-10	4.05405e-11	0.930152	5.87297e-12	0.160695	2.35743e-08	2.9122e-11	0.343741	4.27684e-12	0.00014564	4.54903e-12	0.296369	1.26439e-08	7.06044e-13	3.19264e-06	2.57256e-09	down	n.s.
sp|O76071|CIAO1_HUMAN	CIAO1	Probable cytosolic iron-sulfur protein assembly protein CIAO1 OS=Homo sapiens OX=9606 GN=CIAO1 PE=1 SV=1	0.311561	0.104004	0.119766	0.403933	0.41992	-0.207557	-0.191795	0.0923726	0.108359	0.0157621	0.299929	0.315916	0.284167	0.300154	0.0159866	0.0169785	0.390945	0.324834	0.00313796	0.00232893	0.0965236	0.12251	0.445074	0.371841	0.895476	0.0208532	0.0157123	0.0274508	0.0207711	0.893997	0.0316884	0.87422	0.407057	0.0185773	0.00496387	0.153148	0.507014	0.511611	0.523087	0.923348	0.0607827	0.0281421	0.0429544	0.0513898	0.916138	n.s.	n.s.
sp|O76080|ZFAN5_HUMAN	ZFAND5	AN1-type zinc finger protein 5 OS=Homo sapiens OX=9606 GN=ZFAND5 PE=1 SV=1	0.627243	-0.240311	0.540225	-0.105774	0.541178	-0.867554	-0.0870181	-0.733017	-0.0860653	0.780536	0.134537	0.781489	-0.645999	0.000952728	0.646952	0.00438285	0.227447	0.011688	0.588969	0.011565	0.000278218	0.656231	0.0013015	0.659737	0.000753229	0.493033	0.000745024	0.00353763	0.9961	0.00349928	0.00966765	0.780731	0.0225358	0.729729	0.0207074	0.00100218	0.893969	0.0028069	0.767918	0.0023631	0.637695	0.00187984	0.00666133	0.997148	0.00764964	up	n.s.
sp|O76081|RGS20_HUMAN	RGS20	Regulator of G-protein signaling 20 OS=Homo sapiens OX=9606 GN=RGS20 PE=1 SV=4	0.484732	-0.100293	0.536166	-0.943292	-0.224963	-0.585025	0.0514342	-1.42802	-0.709695	0.636459	-0.842999	-0.12467	-1.47946	-0.761129	0.718329	0.000595186	0.400039	0.000225538	2.24476e-07	0.0692149	9.09502e-05	0.663679	4.21048e-10	9.77554e-06	3.5641e-05	1.06154e-06	0.298149	2.38916e-10	4.06416e-06	8.42095e-06	0.00168833	0.874398	0.00069913	6.47694e-06	0.10139	0.000380527	0.8978	4.0909e-09	0.000186061	0.000166626	1.93139e-05	0.365563	2.29786e-09	6.07496e-05	3.87771e-05	n.s.	n.s.
sp|O76094|SRP72_HUMAN	SRP72	Signal recognition particle subunit SRP72 OS=Homo sapiens OX=9606 GN=SRP72 PE=1 SV=3	0.091583	-0.00986427	0.0428068	0.139156	0.270133	-0.101447	-0.0487762	0.0475733	0.17855	0.0526711	0.149021	0.279998	0.0963496	0.227326	0.130977	0.0506621	0.832365	0.358889	0.00319602	3.05874e-08	0.0306103	0.296003	0.308037	0.000174942	0.259239	0.00162476	1.05106e-08	0.0398959	2.36154e-06	0.00545403	0.0827423	0.975292	0.441502	0.0187449	2.3958e-07	0.0580814	0.699945	0.37002	0.00195483	0.348807	0.00835191	9.9199e-08	0.0602006	3.88637e-05	0.0113742	n.s.	n.s.
sp|O94760|DDAH1_HUMAN	DDAH1	N(G),N(G)-dimethylarginine dimethylaminohydrolase 1 OS=Homo sapiens OX=9606 GN=DDAH1 PE=1 SV=3	-0.379649	0.0633047	-0.484712	0.0300673	-0.286652	0.442953	-0.105063	0.409716	0.0929971	-0.548017	-0.0332373	-0.349956	0.514779	0.19806	-0.316719	2.60083e-11	0.222454	4.96219e-16	0.561329	1.71707e-07	4.00821e-14	0.0440192	1.24331e-12	0.0741197	5.85087e-19	0.520867	4.83362e-10	2.03244e-17	0.000200306	1.13082e-08	5.30663e-10	0.776463	2.02493e-14	0.709799	1.08098e-06	1.52659e-12	0.346866	1.92494e-11	0.165663	4.17826e-17	0.661105	6.07384e-09	5.503e-16	0.00141029	1.10945e-07	n.s.	n.s.
sp|O94766|B3GA3_HUMAN	B3GAT3	Galactosylgalactosylxylosylprotein 3-beta-glucuronosyltransferase 3 OS=Homo sapiens OX=9606 GN=B3GAT3 PE=1 SV=2	-0.240643	-0.00683042	0.000130331	0.0868347	-0.155437	0.233812	0.240773	0.327477	0.0852057	0.00696075	0.0936651	-0.148607	0.0867044	-0.155567	-0.242272	0.0548003	0.954114	0.999124	0.467843	0.200994	0.0613233	0.0546822	0.0120072	0.47611	0.95324	0.434134	0.220595	0.468501	0.200634	0.0533404	0.0886143	0.993954	0.999474	0.63653	0.259597	0.104673	0.380511	0.0208693	0.615483	0.966263	0.581204	0.28263	0.533237	0.309878	0.084046	n.s.	n.s.
sp|O94772-2|LY6H_HUMAN	LY6H	Isoform 2 of Lymphocyte antigen 6H OS=Homo sapiens OX=9606 GN=LY6H	0.69406	-0.239606	0.698838	-0.561062	0.125538	-0.933666	0.00477865	-1.25512	-0.568522	0.938445	-0.321456	0.365144	-1.2599	-0.5733	0.6866	0.000109981	0.141247	0.000100661	0.00120986	0.435602	1.19061e-06	0.976219	3.01076e-09	0.0010621	1.08728e-06	0.0511803	0.0279423	2.76251e-09	0.000976768	0.000126254	0.00038381	0.717462	0.000346014	0.00916699	0.505444	8.68702e-06	0.996957	2.43288e-08	0.007667	7.88281e-06	0.120923	0.0465298	2.04433e-08	0.00487957	0.00040984	up	n.s.
sp|O94776|MTA2_HUMAN	MTA2	Metastasis-associated protein MTA2 OS=Homo sapiens OX=9606 GN=MTA2 PE=1 SV=1	-0.483467	0.052528	-0.338201	0.0654078	-0.359952	0.535995	0.145267	0.548875	0.123515	-0.390729	0.0128798	-0.41248	0.403609	-0.0217514	-0.42536	4.05436e-10	0.460494	5.30748e-06	0.358398	1.44314e-06	9.217e-12	0.0427828	3.57206e-12	0.0842456	2.11282e-07	0.856243	5.16418e-08	9.21826e-08	0.759679	2.20172e-08	6.16025e-09	0.904056	2.62298e-05	0.532378	7.11601e-06	2.51946e-10	0.343302	5.16638e-11	0.181389	1.85415e-06	0.912974	4.04691e-07	4.73596e-07	0.826839	1.9767e-07	n.s.	n.s.
sp|O94788|AL1A2_HUMAN	ALDH1A2	Retinal dehydrogenase 2 OS=Homo sapiens OX=9606 GN=ALDH1A2 PE=1 SV=3	-0.639737	-0.118939	-0.686123	-0.147352	-0.72896	0.520799	-0.0463861	0.492385	-0.0892223	-0.567185	-0.0284137	-0.610021	0.538771	-0.0428362	-0.581607	1.71373e-11	0.0781326	2.74621e-12	0.0309679	5.3638e-13	2.51835e-09	0.483708	8.79862e-09	0.182061	3.42388e-10	0.667228	5.73216e-11	1.1541e-09	0.517572	1.86438e-10	3.69454e-10	0.630332	6.35186e-11	0.0959434	1.21056e-11	3.86756e-08	0.80598	6.32283e-08	0.316267	5.839e-09	0.779866	9.09185e-10	9.35233e-09	0.631617	2.77953e-09	down	n.s.
sp|O94804|STK10_HUMAN	STK10	Serine/threonine-protein kinase 10 OS=Homo sapiens OX=9606 GN=STK10 PE=1 SV=1	0.0993174	-0.422826	0.116264	0.0213938	0.3459	-0.522143	0.016947	-0.0779237	0.246582	0.53909	0.444219	0.768725	-0.0948707	0.229635	0.324506	0.702251	0.115704	0.654755	0.934239	0.193009	0.056249	0.947884	0.76404	0.347706	0.0494457	0.0995865	0.00765895	0.714936	0.381048	0.220687	0.759697	0.676849	0.719176	0.963309	0.250482	0.0973199	0.990638	0.803416	0.500101	0.0865982	0.198598	0.0148852	0.761168	0.506703	0.290666	n.s.	n.s.
sp|O94805|ACL6B_HUMAN	ACTL6B	Actin-like protein 6B OS=Homo sapiens OX=9606 GN=ACTL6B PE=1 SV=1	0.460745	0.0232162	0.43779	0.0618108	0.417445	-0.437529	-0.0229553	-0.398935	-0.0433005	0.414574	0.0385945	0.394229	-0.375979	-0.0203451	0.355634	5.11938e-07	0.704623	1.02852e-06	0.31881	1.94029e-06	1.03682e-06	0.707776	3.50351e-06	0.481776	2.12475e-06	0.530062	4.07978e-06	7.42122e-06	0.739613	1.46687e-05	3.46529e-06	0.955389	6.14636e-06	0.490668	9.1638e-06	7.72277e-06	0.909679	1.36532e-05	0.6207	1.41807e-05	0.667455	1.88505e-05	2.50428e-05	0.813381	6.31659e-05	n.s.	n.s.
sp|O94811|TPPP_HUMAN	TPPP	Tubulin polymerization-promoting protein OS=Homo sapiens OX=9606 GN=TPPP PE=1 SV=1	0.23748	0.17695	0.149578	0.397161	0.754833	-0.0605305	-0.0879023	0.15968	0.517353	-0.0273718	0.220211	0.577883	0.247583	0.605255	0.357672	0.0951952	0.205811	0.281749	0.00870891	2.71569e-05	0.658684	0.522499	0.251593	0.00122833	0.841326	0.119797	0.000455366	0.0829405	0.000291552	0.0162693	0.14278	0.764	0.361921	0.0390841	9.52492e-05	0.734336	0.830869	0.310309	0.00850151	0.881279	0.22893	0.00121388	0.11591	0.00189824	0.0297368	n.s.	n.s.
sp|O94813|SLIT2_HUMAN	SLIT2	Slit homolog 2 protein OS=Homo sapiens OX=9606 GN=SLIT2 PE=1 SV=1	-0.358497	0.0217855	-0.30622	0.176024	-0.268264	0.380283	0.0522774	0.534521	0.0902335	-0.328005	0.154238	-0.290049	0.482244	0.0379561	-0.444288	0.00221198	0.830543	0.0069391	0.0965526	0.0156077	0.00136819	0.608699	4.81702e-05	0.380409	0.00432014	0.14179	0.00982859	0.000146774	0.709631	0.000334738	0.00533433	0.974725	0.0143426	0.215977	0.0270552	0.00398213	0.873759	0.000143257	0.531605	0.0107141	0.259797	0.0185647	0.000372013	0.792023	0.000958554	n.s.	n.s.
sp|O94819|KBTBB_HUMAN	KBTBD11	Kelch repeat and BTB domain-containing protein 11 OS=Homo sapiens OX=9606 GN=KBTBD11 PE=1 SV=1	1.05144	0.0565491	1.0279	0.0698494	1.20756	-0.994895	-0.0235476	-0.981595	0.156115	0.971348	0.0133003	1.15101	-0.958047	0.179662	1.13771	1.08565e-17	0.49347	2.64821e-17	0.398192	3.82691e-20	9.40706e-17	0.775111	1.57718e-16	0.0624757	2.35395e-16	0.871768	2.8097e-19	3.97037e-16	0.0329634	4.52893e-19	5.6902e-16	0.91602	1.25035e-15	0.571863	2.42796e-18	5.26888e-15	0.933833	4.1715e-15	0.146745	1.17966e-14	0.923496	1.67119e-17	9.07308e-15	0.0745725	2.75108e-17	up	n.s.
sp|O94822-3|LTN1_HUMAN	LTN1	Isoform 3 of E3 ubiquitin-protein ligase listerin OS=Homo sapiens OX=9606 GN=LTN1	-0.178929	-0.181433	-0.10871	-0.231653	-0.0283832	-0.00250413	0.0702184	-0.0527246	0.150545	0.0727226	-0.0502205	0.15305	-0.122943	0.080327	0.20327	0.0441182	0.0415466	0.204761	0.0118195	0.735089	0.976146	0.406452	0.531297	0.0851829	0.390259	0.550771	0.080526	0.154086	0.343739	0.0243231	0.0730995	0.52281	0.276875	0.0480262	0.782797	0.982855	0.76158	0.592138	0.183061	0.487653	0.68448	0.117747	0.201475	0.468996	0.0422786	n.s.	n.s.
sp|O94826|TOM70_HUMAN	TOMM70	Mitochondrial import receptor subunit TOM70 OS=Homo sapiens OX=9606 GN=TOMM70 PE=1 SV=1	-0.199089	-0.0162054	-0.0606861	-0.63569	-0.810382	0.182884	0.138403	-0.4366	-0.611293	-0.0444807	-0.619484	-0.794177	-0.575004	-0.749696	-0.174693	0.0224124	0.851443	0.483397	7.52479e-12	4.04556e-17	0.0357344	0.111031	1.10955e-06	3.6897e-11	0.607345	2.17101e-11	1.3037e-16	3.69854e-10	3.10904e-15	0.0447484	0.0403155	0.977957	0.561653	6.5135e-10	1.68614e-15	0.0660681	0.494317	4.90246e-06	2.96735e-09	0.691876	1.33663e-09	5.24235e-15	3.34331e-09	5.07217e-13	0.0720772	n.s.	n.s.
sp|O94829|IPO13_HUMAN	IPO13	Importin-13 OS=Homo sapiens OX=9606 GN=IPO13 PE=1 SV=3	0.0165835	-0.165386	0.179451	-0.114089	0.0978662	-0.18197	0.162867	-0.130672	0.0812827	0.344837	0.0512978	0.263253	-0.293539	-0.0815844	0.211955	0.877217	0.129678	0.10111	0.291662	0.364688	0.0965896	0.13543	0.228298	0.450694	0.00266083	0.633218	0.0185412	0.0092807	0.449029	0.0545935	0.903352	0.704583	0.150724	0.463109	0.433863	0.153197	0.530254	0.28506	0.594608	0.00703766	0.753886	0.0324556	0.0159893	0.570275	0.085734	n.s.	n.s.
sp|O94832|MYO1D_HUMAN	MYO1D	Unconventional myosin-Id OS=Homo sapiens OX=9606 GN=MYO1D PE=1 SV=2	0.844142	-0.00978967	0.719411	-0.239735	0.606163	-0.853932	-0.124731	-1.08388	-0.23798	0.729201	-0.229945	0.615952	-0.959147	-0.113249	0.845898	8.88556e-06	0.943946	5.80438e-05	0.0980473	0.00034485	7.70272e-06	0.37574	3.27403e-07	0.100346	4.9914e-05	0.111469	0.000294964	1.73228e-06	0.420349	8.6604e-06	4.33503e-05	0.991546	0.000216876	0.218806	0.00089913	4.40938e-05	0.747413	1.65527e-06	0.205073	0.000222981	0.217345	0.0008248	6.74608e-06	0.545003	3.96877e-05	up	n.s.
sp|O94842|TOX4_HUMAN	TOX4	TOX high mobility group box family member 4 OS=Homo sapiens OX=9606 GN=TOX4 PE=1 SV=1	-0.257091	0.0456549	-0.225478	0.0916919	-0.200392	0.302746	0.0316134	0.348783	0.0566999	-0.271133	0.046037	-0.246046	0.31717	0.0250865	-0.292083	0.0007144	0.536856	0.002821	0.216148	0.00767057	8.0039e-05	0.668766	7.06829e-06	0.443323	0.000373567	0.53346	0.00117043	3.82618e-05	0.734183	0.000136219	0.001988	0.921978	0.00647764	0.380971	0.0143886	0.000341241	0.898134	2.55254e-05	0.588412	0.00128488	0.670257	0.00281048	0.000110455	0.810084	0.00043845	n.s.	n.s.
sp|O94855-2|SC24D_HUMAN	SEC24D	Isoform 2 of Protein transport protein Sec24D OS=Homo sapiens OX=9606 GN=SEC24D	-0.758136	-0.104112	-0.776513	0.343819	-0.332442	0.654024	-0.0183765	1.10196	0.425694	-0.6724	0.447932	-0.228329	1.12033	0.444071	-0.676261	1.36815e-07	0.264172	9.6885e-08	0.00131793	0.00174181	1.06961e-06	0.841036	4.62891e-10	0.000179451	7.34557e-07	0.0001054	0.0211649	3.55467e-10	0.000115555	6.79276e-07	1.09165e-06	0.802347	7.60307e-07	0.00974977	0.00384005	7.91538e-06	0.958639	4.44453e-09	0.00199351	5.54362e-06	0.000948269	0.036399	3.22859e-09	0.000928017	4.14764e-06	down	n.s.
sp|O94856|NFASC_HUMAN	NFASC	Neurofascin OS=Homo sapiens OX=9606 GN=NFASC PE=1 SV=4	-0.165702	0.0749505	-0.17895	-0.330717	-0.827875	0.240653	-0.0132476	-0.165015	-0.662172	-0.253901	-0.405668	-0.902825	-0.151767	-0.648925	-0.497158	0.0960737	0.437139	0.0740887	0.00255975	7.16425e-08	0.0201497	0.889838	0.0973566	1.6167e-06	0.0150047	0.000441858	1.98746e-08	0.125111	2.11126e-06	5.41713e-05	0.143834	0.890501	0.115584	0.0159823	5.06913e-07	0.0405621	0.973773	0.135295	4.13963e-05	0.0312853	0.00302316	1.75944e-07	0.16743	3.54568e-05	0.000196143	n.s.	n.s.
sp|O94864|ST65G_HUMAN	SUPT7L	STAGA complex 65 subunit gamma OS=Homo sapiens OX=9606 GN=SUPT7L PE=1 SV=1	-0.455687	-0.0733468	-0.516349	0.116547	-0.363787	0.382341	-0.0606616	0.572234	0.0919008	-0.443002	0.189894	-0.29044	0.632896	0.152562	-0.480334	1.79363e-05	0.362804	3.81901e-06	0.1553	0.000214461	0.000128482	0.449969	9.86144e-07	0.257338	2.50302e-05	0.0265889	0.00167825	2.45015e-07	0.0680767	9.47688e-06	8.0495e-05	0.864796	1.97985e-05	0.302174	0.000590156	0.000511867	0.79049	4.41524e-06	0.405463	0.000122116	0.0729248	0.00386247	1.15208e-06	0.132172	4.30151e-05	n.s.	n.s.
sp|O94868|FCSD2_HUMAN	FCHSD2	F-BAR and double SH3 domains protein 2 OS=Homo sapiens OX=9606 GN=FCHSD2 PE=1 SV=3	0.363579	-0.00570942	0.360752	-0.564762	0.232667	-0.369289	-0.00282754	-0.928341	-0.130912	0.366461	-0.559052	0.238376	-0.925513	-0.128085	0.797428	0.0285204	0.970554	0.0296186	0.00166191	0.144738	0.0264179	0.985415	1.00643e-05	0.402117	0.0274403	0.00180541	0.135705	1.04479e-05	0.412159	5.95043e-05	0.0498735	0.995669	0.0514319	0.0114391	0.194323	0.0513526	0.9977	3.50595e-05	0.550626	0.0525708	0.00905558	0.184669	3.42842e-05	0.53719	0.000212888	n.s.	n.s.
sp|O94874|UFL1_HUMAN	UFL1	E3 UFM1-protein ligase 1 OS=Homo sapiens OX=9606 GN=UFL1 PE=1 SV=2	-0.503267	-0.0760618	-0.510714	0.0363154	-0.269088	0.427205	-0.00744696	0.539582	0.234179	-0.434652	0.112377	-0.193026	0.547029	0.241626	-0.305404	4.06118e-08	0.184904	3.2672e-08	0.518604	0.000125475	4.26104e-07	0.894087	1.43417e-08	0.000499529	3.34888e-07	0.0567444	0.00260013	1.16556e-08	0.000371166	3.10043e-05	3.71224e-07	0.740794	2.91648e-07	0.67474	0.000369119	3.51782e-06	0.975352	9.76566e-08	0.00442905	2.73236e-06	0.129724	0.00569059	7.44007e-08	0.00230115	0.000119215	n.s.	n.s.
sp|O94875-11|SRBS2_HUMAN	SORBS2	Isoform 11 of Sorbin and SH3 domain-containing protein 2 OS=Homo sapiens OX=9606 GN=SORBS2	1.02481	0.0610339	0.938798	0.274837	0.827027	-0.963777	-0.0860133	-0.749974	-0.197784	0.877764	0.213804	0.765993	-0.663961	-0.111771	0.55219	2.73252e-11	0.398263	1.14232e-10	0.00108018	8.69481e-10	7.45784e-11	0.238486	4.0113e-09	0.0118277	3.37228e-10	0.00725442	2.89131e-09	2.55348e-08	0.130595	3.66801e-07	5.55547e-10	0.874398	1.83563e-09	0.00840744	9.62158e-09	1.64504e-09	0.654372	3.13496e-08	0.0454485	5.76821e-09	0.0267557	3.12087e-08	1.51485e-07	0.219828	2.37464e-06	up	n.s.
sp|O94876|TMCC1_HUMAN	TMCC1	Transmembrane and coiled-coil domains protein 1 OS=Homo sapiens OX=9606 GN=TMCC1 PE=1 SV=3	0.154634	0.134128	0.219564	-0.353339	-0.344361	-0.0205062	0.0649304	-0.507973	-0.498995	0.0854367	-0.487467	-0.478489	-0.572904	-0.563925	0.00897835	0.0713505	0.115693	0.0122965	0.00015213	0.000208576	0.806611	0.440053	5.69249e-07	7.88627e-07	0.311174	1.19917e-06	1.66253e-06	5.49032e-08	7.56776e-08	0.914614	0.111282	0.676849	0.0235976	0.00192518	0.000576462	0.857972	0.782696	2.69438e-06	2.24033e-05	0.406991	2.16115e-05	8.63792e-06	2.99148e-07	2.02873e-06	0.933747	n.s.	n.s.
sp|O94880-2|PHF14_HUMAN	PHF14	Isoform 2 of PHD finger protein 14 OS=Homo sapiens OX=9606 GN=PHF14	-0.022192	0.0155202	0.0388186	0.0498683	-0.0886015	0.0377122	0.0610105	0.0720603	-0.0664095	0.0232984	0.0343481	-0.104122	0.0110497	-0.12742	-0.13847	0.660828	0.758908	0.443113	0.324835	0.081393	0.456191	0.228784	0.155613	0.190413	0.645065	0.497276	0.0409906	0.827017	0.0127187	0.00688939	0.72421	0.962201	0.525208	0.497529	0.117008	0.553355	0.64704	0.203735	0.326602	0.722599	0.64192	0.0653058	0.856709	0.0349601	0.0139647	n.s.	n.s.
sp|O94887|FARP2_HUMAN	FARP2	FERM, ARHGEF and pleckstrin domain-containing protein 2 OS=Homo sapiens OX=9606 GN=FARP2 PE=1 SV=3	-0.39685	-0.187038	-0.279522	-0.0459772	-0.364623	0.209813	0.117328	0.350873	0.0322278	-0.0924849	0.14106	-0.177585	0.233545	-0.0851001	-0.318645	0.000184101	0.0565531	0.00568657	0.630804	0.000491344	0.0335869	0.224256	0.00074133	0.735995	0.336128	0.145869	0.0695285	0.0188828	0.375644	0.00190257	0.000602348	0.576104	0.0120146	0.761256	0.00123485	0.0625431	0.640243	0.00168532	0.824463	0.432103	0.265145	0.103657	0.0305083	0.501269	0.00448726	n.s.	n.s.
sp|O94888|UBXN7_HUMAN	UBXN7	UBX domain-containing protein 7 OS=Homo sapiens OX=9606 GN=UBXN7 PE=1 SV=2	0.0762358	-0.0680388	0.0467771	0.34024	0.277179	-0.144275	-0.0294587	0.264004	0.200944	0.114816	0.408279	0.345218	0.293463	0.230402	-0.0630603	0.290781	0.344216	0.512657	0.000131141	0.000943621	0.0543131	0.678983	0.00143109	0.0102917	0.118638	1.69272e-05	0.000112506	0.000564503	0.00412643	0.379817	0.366961	0.854298	0.589535	0.00169054	0.00221822	0.0944569	0.900633	0.00306095	0.041268	0.182812	0.000219785	0.000353751	0.00126471	0.0146049	0.462027	n.s.	n.s.
sp|O94901-9|SUN1_HUMAN	SUN1	Isoform 9 of SUN domain-containing protein 1 OS=Homo sapiens OX=9606 GN=SUN1	-0.859308	-0.196416	-0.286016	0.0848333	-0.707713	0.662892	0.573291	0.944141	0.151594	-0.0896007	0.281249	-0.511298	0.37085	-0.421697	-0.792547	2.95599e-05	0.22006	0.0808733	0.589808	0.000240408	0.000454045	0.00163542	9.59998e-06	0.339711	0.569263	0.0856315	0.00396321	0.0275926	0.0138951	7.34944e-05	0.000123447	0.776463	0.124302	0.730293	0.000652748	0.00153217	0.0849178	3.36264e-05	0.491449	0.657071	0.177578	0.00825909	0.0431526	0.0373898	0.000255263	down	n.s.
sp|O94905|ERLN2_HUMAN	ERLIN2	Erlin-2 OS=Homo sapiens OX=9606 GN=ERLIN2 PE=1 SV=1	-0.116077	0.0145038	0.142053	-0.0692066	-0.079371	0.130581	0.25813	0.0468702	0.0367059	0.12755	-0.0837104	-0.0938748	-0.21126	-0.221424	-0.0101644	0.377351	0.911191	0.282617	0.59601	0.543692	0.322082	0.0594848	0.718974	0.777943	0.333133	0.522134	0.473562	0.116963	0.101498	0.937691	0.456049	0.988103	0.362748	0.73447	0.609918	0.419816	0.391968	0.763558	0.853585	0.428803	0.661702	0.546583	0.157672	0.180659	0.95167	n.s.	n.s.
sp|O94906|PRP6_HUMAN	PRPF6	Pre-mRNA-processing factor 6 OS=Homo sapiens OX=9606 GN=PRPF6 PE=1 SV=1	-0.30998	-0.00984727	-0.230937	0.00239409	-0.287222	0.300133	0.0790437	0.312374	0.0227583	-0.221089	0.0122414	-0.277375	0.233331	-0.0562854	-0.289616	0.000145348	0.880228	0.00215837	0.970768	0.000313708	0.000202514	0.23584	0.000134129	0.72803	0.00302441	0.851441	0.000438807	0.00198815	0.393922	0.000289192	0.000488456	0.981785	0.00512928	0.984905	0.000826864	0.000758165	0.653015	0.000363166	0.819123	0.00786098	0.909041	0.00117413	0.00397839	0.520189	0.000847684	n.s.	n.s.
sp|O94910|AGRL1_HUMAN	ADGRL1	Adhesion G protein-coupled receptor L1 OS=Homo sapiens OX=9606 GN=ADGRL1 PE=1 SV=1	0.569329	0.0560131	0.607559	-0.14017	0.406908	-0.513316	0.0382296	-0.709499	-0.162421	0.551546	-0.196183	0.350895	-0.747729	-0.20065	0.547078	7.97748e-08	0.541515	1.72265e-08	0.130144	4.3696e-05	7.38826e-07	0.676611	2.88206e-10	0.080596	1.62269e-07	0.0360367	0.000326528	6.29105e-11	0.0321773	1.93873e-07	6.80229e-07	0.923439	1.65404e-07	0.267259	0.000145229	5.76627e-06	0.899851	2.92455e-09	0.175382	1.47854e-06	0.0919507	0.000898542	6.70536e-10	0.0732001	1.3451e-06	n.s.	n.s.
sp|O94913|PCF11_HUMAN	PCF11	Pre-mRNA cleavage complex 2 protein Pcf11 OS=Homo sapiens OX=9606 GN=PCF11 PE=1 SV=3	-0.367633	0.0015504	-0.313749	0.206789	-0.0623431	0.369183	0.0538837	0.574422	0.30529	-0.3153	0.205239	-0.0638935	0.520539	0.251406	-0.269133	9.70279e-05	0.983413	0.000478178	0.0116475	0.407821	9.27389e-05	0.473255	3.79904e-07	0.000616205	0.000456493	0.0121833	0.396492	1.45547e-06	0.00311311	0.00182823	0.000346018	0.998094	0.00136523	0.0474623	0.477967	0.000386728	0.802762	1.8775e-06	0.00517431	0.00153138	0.040071	0.467955	5.78642e-06	0.0117565	0.00433163	n.s.	n.s.
sp|O94915|FRYL_HUMAN	FRYL	Protein furry homolog-like OS=Homo sapiens OX=9606 GN=FRYL PE=1 SV=2	-0.475034	0.0168096	-0.234003	-0.0515353	-0.338589	0.491843	0.24103	0.423498	0.136444	-0.250813	-0.068345	-0.355399	0.182468	-0.104586	-0.287054	0.000814514	0.888332	0.0630774	0.667584	0.0103102	0.000594658	0.0562563	0.00214045	0.262916	0.0478696	0.569759	0.00758483	0.1397	0.387327	0.025825	0.00222647	0.982683	0.100072	0.788324	0.018713	0.0019413	0.384775	0.0044114	0.410851	0.0841216	0.701365	0.0147616	0.18449	0.51338	0.0445501	n.s.	n.s.
sp|O94921|CDK14_HUMAN	CDK14	Cyclin-dependent kinase 14 OS=Homo sapiens OX=9606 GN=CDK14 PE=1 SV=3	0.180383	0.00838892	0.200622	-0.133496	0.127548	-0.171994	0.0202391	-0.313879	-0.0528345	0.192233	-0.141885	0.119159	-0.334118	-0.0730736	0.261044	0.0836633	0.933024	0.0566914	0.191968	0.211578	0.0978174	0.839404	0.00515339	0.598036	0.0667473	0.16681	0.241864	0.00328218	0.467499	0.0163434	0.127833	0.991143	0.0913712	0.351961	0.271363	0.15491	0.957706	0.00972624	0.718751	0.111467	0.292596	0.306015	0.00623374	0.587589	0.0298627	n.s.	n.s.
sp|O94925|GLSK_HUMAN	GLS	Glutaminase kidney isoform, mitochondrial OS=Homo sapiens OX=9606 GN=GLS PE=1 SV=1	0.048234	0.0766383	0.0862402	-1.16698	-1.40169	0.0284043	0.0380062	-1.21521	-1.44992	0.00960195	-1.24361	-1.47833	-1.25322	-1.48793	-0.234715	0.82379	0.723537	0.690614	6.20046e-07	3.20526e-09	0.895665	0.860715	2.38686e-07	1.11728e-09	0.964639	1.34866e-07	5.97183e-10	1.11042e-07	4.82773e-10	0.287169	0.861489	0.95672	0.7481	1.58849e-05	3.17744e-08	0.925055	0.964183	1.25679e-06	6.85983e-08	0.973844	3.11147e-06	7.28614e-09	5.61399e-07	2.4181e-08	0.365197	n.s.	n.s.
sp|O94929|ABLM3_HUMAN	ABLIM3	Actin-binding LIM protein 3 OS=Homo sapiens OX=9606 GN=ABLIM3 PE=1 SV=3	1.07442	0.0520736	1.09141	0.0346848	1.07533	-1.02235	0.0169891	-1.03974	0.000904454	1.03934	-0.0173889	1.02325	-1.05673	-0.0160846	1.04064	3.76146e-09	0.611074	2.94969e-09	0.734287	3.71282e-09	8.0701e-09	0.86779	6.23481e-09	0.992926	6.27168e-09	0.864711	7.9619e-09	4.86027e-09	0.874763	6.15223e-09	4.46761e-08	0.930152	3.46028e-08	0.835654	3.60548e-08	1.0747e-07	0.967877	4.68062e-08	0.996272	7.92702e-08	0.918524	7.71858e-08	3.39862e-08	0.91245	6.56621e-08	up	n.s.
sp|O94953|KDM4B_HUMAN	KDM4B	Lysine-specific demethylase 4B OS=Homo sapiens OX=9606 GN=KDM4B PE=1 SV=4	-1.28558	-0.125078	-1.091	-0.0220658	-1.04695	1.1605	0.194584	1.26352	0.238635	-0.96592	0.103012	-0.921869	1.06893	0.0440506	-1.02488	3.22787e-10	0.240461	4.26936e-09	0.832782	8.0372e-09	1.63386e-09	0.0752898	4.25693e-10	0.0326653	2.70981e-08	0.330624	5.40526e-08	5.84721e-09	0.673982	1.11147e-08	5.05228e-09	0.784269	4.81082e-08	0.899537	7.20446e-08	2.61463e-08	0.430431	4.12901e-09	0.0928878	2.92649e-07	0.480992	4.21413e-07	4.01504e-08	0.763427	1.09422e-07	down	n.s.
sp|O94964-2|SOGA1_HUMAN	SOGA1	Isoform 2 of Protein SOGA1 OS=Homo sapiens OX=9606 GN=SOGA1	-1.39725	-0.150088	-0.832335	-0.0883457	-0.765314	1.24716	0.564912	1.3089	0.631934	-0.682248	0.0617422	-0.615226	0.74399	0.0670219	-0.676968	9.46747e-10	0.226403	1.85862e-06	0.470363	5.49765e-06	5.56253e-09	0.000178647	2.63538e-09	5.37888e-05	2.23409e-05	0.612545	7.23366e-05	7.83207e-06	0.582738	2.44743e-05	1.34212e-08	0.778711	1.0482e-05	0.638286	2.31331e-05	7.86602e-08	0.025978	2.14472e-08	0.000779528	0.000111082	0.735492	0.000240141	2.63514e-05	0.688556	9.78628e-05	down	n.s.
sp|O94966-5|UBP19_HUMAN	USP19	Isoform 5 of Ubiquitin carboxyl-terminal hydrolase 19 OS=Homo sapiens OX=9606 GN=USP19	-0.108163	-0.0269572	-0.0251337	-0.0221224	0.0996698	0.0812063	0.0830298	0.0860411	0.207833	0.00182345	0.00483478	0.126627	0.00301133	0.124804	0.121792	0.201238	0.748279	0.764771	0.792244	0.238368	0.33563	0.32499	0.307919	0.016132	0.982673	0.954081	0.135737	0.971389	0.141339	0.150989	0.270766	0.960151	0.814681	0.871743	0.300525	0.433715	0.714104	0.37002	0.0563731	0.986818	0.975044	0.184669	0.975316	0.233859	0.210229	n.s.	n.s.
sp|O94967-4|WDR47_HUMAN	WDR47	Isoform 4 of WD repeat-containing protein 47 OS=Homo sapiens OX=9606 GN=WDR47	-0.00176363	0.080631	0.0819862	-0.207489	-0.111201	0.0823946	0.0837499	-0.205725	-0.109437	0.00135521	-0.28812	-0.191832	-0.289475	-0.193187	0.0962879	0.971354	0.113462	0.107934	0.000459688	0.0340703	0.106314	0.101088	0.000498067	0.0366583	0.977986	1.32927e-05	0.000938455	1.25578e-05	0.000882126	0.0624257	0.97872	0.675658	0.159212	0.00452434	0.0542049	0.166586	0.47517	0.0011802	0.100196	0.983841	0.000179106	0.00231073	4.03956e-05	0.00452828	0.0966253	n.s.	n.s.
sp|O94973-2|AP2A2_HUMAN	AP2A2	Isoform 2 of AP-2 complex subunit alpha-2 OS=Homo sapiens OX=9606 GN=AP2A2	-0.190571	-0.135049	-0.0990646	-0.144077	0.0918457	0.0555225	0.0915064	0.0464938	0.282417	0.0359839	-0.0090287	0.226894	-0.0450126	0.19091	0.235923	0.0202462	0.0877238	0.201768	0.0700195	0.2351	0.467208	0.236766	0.541739	0.00140438	0.636022	0.90519	0.00719126	0.554558	0.0200556	0.00552922	0.0369306	0.636506	0.273549	0.171373	0.297194	0.564185	0.65334	0.602718	0.00946757	0.714711	0.946267	0.0140768	0.61614	0.0500952	0.01151	n.s.	n.s.
sp|O94979-8|SC31A_HUMAN	SEC31A	Isoform 8 of Protein transport protein Sec31A OS=Homo sapiens OX=9606 GN=SEC31A	-0.0606857	-0.0410776	-0.140659	0.134682	0.00385506	0.0196081	-0.0799728	0.195367	0.0645408	-0.0995809	0.175759	0.0449327	0.27534	0.144514	-0.130827	0.159403	0.340183	0.00126096	0.00199349	0.928589	0.648592	0.0642133	9.69986e-06	0.134667	0.0215205	6.35809e-05	0.296917	1.14883e-09	0.000930975	0.00265714	0.222223	0.848675	0.00317211	0.0132582	0.944131	0.725839	0.40402	3.39346e-05	0.252196	0.0427106	0.000625194	0.364366	9.32279e-09	0.00470015	0.00604232	n.s.	n.s.
sp|O94985|CSTN1_HUMAN	CLSTN1	Calsyntenin-1 OS=Homo sapiens OX=9606 GN=CLSTN1 PE=1 SV=1	0.369895	0.129168	0.509873	-0.0630829	0.247824	-0.240727	0.139978	-0.432978	-0.122072	0.380705	-0.192251	0.118656	-0.572956	-0.262049	0.310907	0.000282336	0.133199	7.82774e-06	0.452231	0.00745692	0.00898827	0.105548	5.3901e-05	0.154484	0.000211796	0.0310393	0.165691	1.75169e-06	0.00511377	0.00137706	0.000875854	0.704583	3.68672e-05	0.623384	0.0140247	0.0203125	0.485247	0.000158812	0.280182	0.000776132	0.0820201	0.220228	6.81702e-06	0.0171714	0.00335167	n.s.	n.s.
sp|O94991|SLIK5_HUMAN	SLITRK5	SLIT and NTRK-like protein 5 OS=Homo sapiens OX=9606 GN=SLITRK5 PE=2 SV=2	0.218454	-0.225529	0.235474	-0.110263	-0.0844765	-0.443982	0.0170208	-0.328716	-0.30293	0.461003	0.115266	0.141052	-0.345737	-0.319951	0.0257861	0.0636016	0.0562342	0.0471807	0.331368	0.454244	0.000821982	0.879219	0.00816977	0.0134751	0.000584784	0.310495	0.217867	0.00584665	0.00969406	0.818001	0.100727	0.575745	0.0782418	0.505368	0.525041	0.00256331	0.969874	0.014719	0.0495766	0.00190038	0.460025	0.279807	0.0105005	0.0281982	0.85358	n.s.	n.s.
sp|O94992|HEXI1_HUMAN	HEXIM1	Protein HEXIM1 OS=Homo sapiens OX=9606 GN=HEXIM1 PE=1 SV=1	-0.0152584	-0.216338	-0.198943	0.228984	0.220807	-0.201079	-0.183685	0.244242	0.236065	0.0173942	0.445321	0.437145	0.427927	0.41975	-0.00817673	0.875347	0.036913	0.0528173	0.0282675	0.0336101	0.0505739	0.0716403	0.0203589	0.0242929	0.858087	0.000208919	0.000251619	0.000310501	0.000374363	0.932988	0.902117	0.500912	0.0860451	0.0899177	0.0535922	0.0888739	0.424834	0.0334156	0.0755104	0.894572	0.00168106	0.000715367	0.000734226	0.00231256	0.948205	n.s.	n.s.
sp|O95071|UBR5_HUMAN	UBR5	E3 ubiquitin-protein ligase UBR5 OS=Homo sapiens OX=9606 GN=UBR5 PE=1 SV=2	-0.0926327	-0.155885	0.0162061	-0.151506	0.0540295	-0.0632519	0.108839	-0.0588729	0.146662	0.172091	0.00437901	0.209914	-0.167712	0.0378234	0.205535	0.276587	0.075346	0.846534	0.0831791	0.521024	0.453449	0.203959	0.484848	0.0926688	0.0517575	0.958271	0.0205166	0.0573656	0.652257	0.0229043	0.352868	0.624899	0.884233	0.194357	0.588769	0.551001	0.621134	0.548611	0.193521	0.0902202	0.976387	0.0355108	0.0836045	0.743836	0.0400963	n.s.	n.s.
sp|O95073|FSBP_HUMAN	FSBP	Fibrinogen silencer-binding protein OS=Homo sapiens OX=9606 GN=FSBP PE=1 SV=1	-0.000408478	-0.0845425	0.0246687	0.239925	0.102221	-0.084134	0.0250772	0.240334	0.10263	0.109211	0.324468	0.186764	0.215257	0.0775526	-0.137704	0.996551	0.376436	0.794271	0.0192385	0.287327	0.378695	0.79095	0.0190632	0.285467	0.25671	0.0027099	0.060564	0.0331476	0.416339	0.157017	0.997424	0.867629	0.839377	0.0679713	0.352847	0.478217	0.940415	0.0315492	0.433861	0.346219	0.0124052	0.0919736	0.0508928	0.541525	0.217305	n.s.	n.s.
sp|O95104|SCAF4_HUMAN	SCAF4	SR-related and CTD-associated factor 4 OS=Homo sapiens OX=9606 GN=SCAF4 PE=1 SV=3	-0.243467	-0.048186	-0.424508	0.262393	-0.200489	0.195281	-0.181041	0.50586	0.0429781	-0.376322	0.310579	-0.152303	0.686902	0.224019	-0.462882	0.000481019	0.470565	1.67153e-08	0.000186005	0.00355776	0.00446121	0.00812468	1.02359e-10	0.519689	3.13824e-07	1.41109e-05	0.0248923	1.19286e-15	0.00122388	1.53355e-09	0.0014053	0.907958	1.61855e-07	0.00225615	0.00721151	0.0110954	0.175634	1.12674e-09	0.653187	2.59837e-06	0.000188354	0.0419827	2.52707e-14	0.00579946	1.90775e-08	n.s.	n.s.
sp|O95125|ZN202_HUMAN	ZNF202	Zinc finger protein 202 OS=Homo sapiens OX=9606 GN=ZNF202 PE=1 SV=4	-0.0717621	-0.0811174	-0.101552	0.183717	0.20825	-0.00935525	-0.0297903	0.255479	0.280012	-0.020435	0.264834	0.289367	0.285269	0.309802	0.0245328	0.570102	0.521449	0.423733	0.156054	0.110645	0.940713	0.81292	0.0543822	0.0368133	0.870983	0.0469356	0.0316213	0.0338056	0.0225619	0.845437	0.642405	0.920293	0.505489	0.303346	0.153196	0.958326	0.948028	0.0808235	0.10048	0.904385	0.113428	0.0516913	0.0518195	0.0549844	0.875965	n.s.	n.s.
sp|O95139|NDUB6_HUMAN	NDUFB6	NADH dehydrogenase [ubiquinone] 1 beta subcomplex subunit 6 OS=Homo sapiens OX=9606 GN=NDUFB6 PE=1 SV=3	-0.461436	-0.019922	-0.301331	-0.0419962	-0.705607	0.441514	0.160105	0.41944	-0.244171	-0.281409	-0.0220742	-0.685685	0.259335	-0.404276	-0.663611	0.0124739	0.905809	0.0863968	0.803159	0.00049495	0.0160847	0.347705	0.0212441	0.158784	0.107473	0.895694	0.000644922	0.135846	0.0256566	0.000865225	0.0242311	0.986811	0.131623	0.87834	0.00124282	0.033525	0.729504	0.0347658	0.285797	0.167895	0.940644	0.00164618	0.180276	0.0609144	0.00222242	n.s.	n.s.
sp|O95140|MFN2_HUMAN	MFN2	Mitofusin-2 OS=Homo sapiens OX=9606 GN=MFN2 PE=1 SV=3	-0.237028	-0.195202	-0.194047	-0.495358	-0.641015	0.0418262	0.0429814	-0.258329	-0.403986	0.00115517	-0.300155	-0.445813	-0.301311	-0.446968	-0.145657	0.111681	0.185166	0.187653	0.00261347	0.000270168	0.771125	0.765003	0.0849864	0.0106738	0.993582	0.0484012	0.00563447	0.047633	0.00553509	0.317455	0.163431	0.740794	0.256658	0.0161588	0.000725274	0.828868	0.929417	0.120121	0.0423833	0.994975	0.116037	0.0112887	0.0707927	0.0182116	0.397428	n.s.	n.s.
sp|O95155-4|UBE4B_HUMAN	UBE4B	Isoform 4 of Ubiquitin conjugation factor E4 B OS=Homo sapiens OX=9606 GN=UBE4B	0.115635	0.0154174	0.0871586	0.167544	0.260402	-0.100218	-0.0284769	0.0519084	0.144766	0.0717412	0.152126	0.244984	0.0803853	0.173243	0.0928578	0.0727859	0.802172	0.167918	0.0129153	0.000448929	0.115888	0.644258	0.40327	0.0282891	0.252262	0.0220361	0.00078671	0.201661	0.010567	0.143226	0.113088	0.968847	0.23341	0.0511764	0.00113979	0.178697	0.888187	0.467984	0.083825	0.341429	0.0634537	0.00197109	0.255226	0.0302291	0.200692	n.s.	n.s.
sp|O95163|ELP1_HUMAN	ELP1	Elongator complex protein 1 OS=Homo sapiens OX=9606 GN=ELP1 PE=1 SV=3	-0.0437661	0.0893269	-0.134143	0.41331	0.224643	0.133093	-0.0903769	0.457076	0.268409	-0.22347	0.323983	0.135316	0.547453	0.358786	-0.188667	0.680977	0.404977	0.216654	0.000968426	0.0460263	0.220118	0.399587	0.000385168	0.0196981	0.0470514	0.00634228	0.212834	5.95663e-05	0.00306214	0.088597	0.741456	0.874398	0.289802	0.00779242	0.0708193	0.306668	0.758888	0.00094198	0.065431	0.0828365	0.0240131	0.274455	0.000163371	0.0116024	0.131536	n.s.	n.s.
sp|O95167|NDUA3_HUMAN	NDUFA3	NADH dehydrogenase [ubiquinone] 1 alpha subcomplex subunit 3 OS=Homo sapiens OX=9606 GN=NDUFA3 PE=1 SV=1	-0.435891	-0.0935515	-0.596557	0.10038	-0.554952	0.34234	-0.160666	0.536271	-0.119061	-0.503006	0.193932	-0.461401	0.696938	0.0416048	-0.655333	0.00469244	0.496855	0.00033888	0.466421	0.000668298	0.020746	0.24921	0.000907673	0.389121	0.00156674	0.167837	0.00309715	6.77306e-05	0.76129	0.000131221	0.0102477	0.916974	0.00100105	0.635048	0.00162175	0.0416691	0.663627	0.00202165	0.539685	0.00443769	0.294122	0.00664341	0.000183213	0.82749	0.000424756	n.s.	n.s.
sp|O95168|NDUB4_HUMAN	NDUFB4	NADH dehydrogenase [ubiquinone] 1 beta subcomplex subunit 4 OS=Homo sapiens OX=9606 GN=NDUFB4 PE=1 SV=3	-0.450713	-0.0147889	-0.343364	0.105955	-0.334921	0.435924	0.107349	0.556668	0.115792	-0.328576	0.120744	-0.320133	0.449319	0.00844312	-0.440876	7.54301e-05	0.883768	0.00161975	0.298645	0.00203747	0.000116554	0.292433	3.16188e-06	0.256742	0.00241738	0.237337	0.00302865	7.85978e-05	0.933476	0.000100784	0.00027838	0.982263	0.0039852	0.4695	0.00441517	0.000472584	0.699206	1.24578e-05	0.404938	0.00646255	0.37938	0.00652002	0.000210318	0.955371	0.000336733	n.s.	n.s.
sp|O95169|NDUB8_HUMAN	NDUFB8	NADH dehydrogenase [ubiquinone] 1 beta subcomplex subunit 8, mitochondrial OS=Homo sapiens OX=9606 GN=NDUFB8 PE=1 SV=1	-0.386682	0.205749	-0.228299	0.114045	-0.339408	0.592431	0.158383	0.500728	0.0472743	-0.434048	-0.0917037	-0.545157	0.342345	-0.111109	-0.453454	0.0311975	0.229313	0.18428	0.499047	0.0550357	0.00215851	0.350731	0.00728914	0.778137	0.0172593	0.585874	0.00405406	0.0531709	0.510021	0.0134695	0.0540587	0.780731	0.252768	0.661651	0.082742	0.00597459	0.731713	0.013279	0.853633	0.0352654	0.714428	0.0084361	0.0780487	0.625074	0.025225	n.s.	n.s.
sp|O95178|NDUB2_HUMAN	NDUFB2	NADH dehydrogenase [ubiquinone] 1 beta subcomplex subunit 2, mitochondrial OS=Homo sapiens OX=9606 GN=NDUFB2 PE=1 SV=1	-0.371469	-0.0075133	-0.395668	-0.0237985	-0.273784	0.363956	-0.0241991	0.347671	0.0976848	-0.388155	-0.0162852	-0.266271	0.37187	0.121884	-0.249986	0.00283284	0.944962	0.00172126	0.827013	0.0201931	0.00330531	0.824153	0.00461247	0.374841	0.00200955	0.881083	0.0233495	0.00280961	0.271125	0.0318518	0.00660841	0.991837	0.00420695	0.895984	0.0339824	0.00856033	0.952212	0.00879247	0.526011	0.00553014	0.930086	0.0397157	0.00542091	0.39203	0.0532106	n.s.	n.s.
sp|O95180|CAC1H_HUMAN	CACNA1H	Voltage-dependent T-type calcium channel subunit alpha-1H OS=Homo sapiens OX=9606 GN=CACNA1H PE=1 SV=4	-0.0956425	-0.12323	0.0280952	0.0247001	0.414234	-0.0275877	0.123738	0.120343	0.509876	0.151325	0.14793	0.537464	-0.00339509	0.386139	0.389534	0.439789	0.320921	0.819769	0.841225	0.00178025	0.822968	0.318961	0.332232	0.000194524	0.224559	0.23491	0.000100378	0.978026	0.00330444	0.00306934	0.518044	0.840249	0.8617	0.903566	0.00391271	0.869703	0.712791	0.395508	0.00211971	0.310781	0.37719	0.000319844	0.980601	0.0123322	0.00683826	n.s.	n.s.
sp|O95182|NDUA7_HUMAN	NDUFA7	NADH dehydrogenase [ubiquinone] 1 alpha subcomplex subunit 7 OS=Homo sapiens OX=9606 GN=NDUFA7 PE=1 SV=3	-0.151951	0.0588546	-0.263528	-0.0279265	-0.523869	0.210806	-0.111577	0.124025	-0.371918	-0.322383	-0.0867811	-0.582723	0.235601	-0.260341	-0.495942	0.0839418	0.499261	0.00333179	0.748201	6.84798e-08	0.0175834	0.202161	0.156851	5.67828e-05	0.000402183	0.320073	4.23481e-09	0.00828032	0.00370843	2.49958e-07	0.128156	0.917255	0.00750276	0.845259	4.87555e-07	0.0361996	0.620316	0.205055	0.0008167	0.00136685	0.470071	4.37266e-08	0.0143917	0.0134959	1.68111e-06	n.s.	n.s.
sp|O95185|UNC5C_HUMAN	UNC5C	Netrin receptor UNC5C OS=Homo sapiens OX=9606 GN=UNC5C PE=1 SV=2	-0.420673	0.464282	-0.413243	-0.346351	-0.777126	0.884955	0.00742969	0.0743217	-0.356453	-0.877525	-0.810633	-1.24141	0.066892	-0.363883	-0.430775	0.00336052	0.00138859	0.00389269	0.0138436	1.38139e-06	1.21712e-07	0.955968	0.581551	0.0115082	1.43726e-07	6.47385e-07	6.00973e-11	0.619729	0.0100295	0.00274688	0.00767828	0.137045	0.00861307	0.0538383	6.84107e-06	1.16084e-06	0.990745	0.640031	0.0446413	1.32223e-06	1.258e-05	9.47944e-10	0.67657	0.0289968	0.00622409	n.s.	n.s.
sp|O95197|RTN3_HUMAN	RTN3	Reticulon-3 OS=Homo sapiens OX=9606 GN=RTN3 PE=1 SV=2	0.340692	0.157255	0.54977	-0.386305	-0.00130852	-0.183438	0.209078	-0.726998	-0.342001	0.392516	-0.54356	-0.158563	-0.936076	-0.551079	0.384997	0.00147627	0.100265	1.05861e-05	0.000485778	0.988649	0.0584467	0.0334519	2.64466e-07	0.00142987	0.00041783	1.21597e-05	0.0976768	6.36988e-09	1.02822e-05	0.000501463	0.00376852	0.658535	4.81898e-05	0.00468001	0.990557	0.100453	0.315341	1.37604e-06	0.00958284	0.0014133	0.000166569	0.138533	4.30155e-08	0.00013047	0.0013786	n.s.	n.s.
sp|O95202|LETM1_HUMAN	LETM1	Mitochondrial proton/calcium exchanger protein OS=Homo sapiens OX=9606 GN=LETM1 PE=1 SV=1	-0.35835	0.0213733	-0.0458731	-0.436155	-0.716638	0.379724	0.312477	-0.0778043	-0.358288	-0.0672464	-0.457528	-0.738012	-0.390281	-0.670765	-0.280484	0.0166898	0.884088	0.754419	0.00391248	5.98316e-06	0.0114093	0.0359596	0.595969	0.0167079	0.646681	0.00254717	3.4344e-06	0.0094061	1.92372e-05	0.0589666	0.0312517	0.982263	0.80621	0.0217432	2.48826e-05	0.0249068	0.320962	0.653883	0.0580041	0.723875	0.0118213	1.62607e-05	0.016181	0.000221461	0.0920195	n.s.	n.s.
sp|O95206|PCDH8_HUMAN	PCDH8	Protocadherin-8 OS=Homo sapiens OX=9606 GN=PCDH8 PE=2 SV=2	0.513777	0.0569177	0.135859	-0.326686	0.650475	-0.456859	-0.377917	-0.840463	0.136699	0.0789415	-0.383604	0.593558	-0.462546	0.514616	0.977162	0.0118432	0.75966	0.468043	0.0916755	0.00232878	0.0227632	0.0540841	0.000236673	0.465339	0.671729	0.0509148	0.00461364	0.0213449	0.011728	4.76532e-05	0.0231476	0.962201	0.546816	0.208579	0.00496387	0.0451549	0.37926	0.000606872	0.60653	0.744153	0.120495	0.00945242	0.0340339	0.0327465	0.000174647	n.s.	n.s.
sp|O95208|EPN2_HUMAN	EPN2	Epsin-2 OS=Homo sapiens OX=9606 GN=EPN2 PE=1 SV=3	-0.132679	-0.0533683	-0.148385	0.162064	0.125622	0.0793109	-0.0157058	0.294743	0.258301	-0.0950166	0.215432	0.17899	0.310448	0.274007	-0.0364416	0.0362488	0.393244	0.0196551	0.0111341	0.0470361	0.205974	0.801147	1.09551e-05	9.10448e-05	0.130699	0.000908714	0.00527637	4.23484e-06	3.71502e-05	0.559357	0.0615971	0.87422	0.0358524	0.0459934	0.0720794	0.290335	0.944396	3.7771e-05	0.00118962	0.198533	0.00535204	0.0106724	1.50085e-05	0.000385687	0.633514	n.s.	n.s.
sp|O95210|STBD1_HUMAN	STBD1	Starch-binding domain-containing protein 1 OS=Homo sapiens OX=9606 GN=STBD1 PE=1 SV=1	-2.19596	-0.311112	-2.13738	-0.171064	-2.30404	1.88485	0.0585779	2.0249	-0.108075	-1.82627	0.140048	-1.99292	1.96632	-0.166653	-2.13297	8.96835e-12	0.0410674	1.40301e-11	0.241658	4.03381e-12	1.09885e-10	0.68326	3.4159e-11	0.454155	1.83038e-10	0.334676	4.4329e-11	5.52134e-11	0.253546	1.45172e-11	2.00926e-10	0.521373	2.78313e-10	0.407616	7.45407e-11	2.30798e-09	0.901076	4.14332e-10	0.598123	3.37321e-09	0.484911	7.25269e-10	5.89597e-10	0.372075	2.77235e-10	down	n.s.
sp|O95218|ZRAB2_HUMAN	ZRANB2	Zinc finger Ran-binding domain-containing protein 2 OS=Homo sapiens OX=9606 GN=ZRANB2 PE=1 SV=2	-0.285592	-0.0729302	-0.102306	0.108759	0.296281	0.212662	0.183286	0.394351	0.581873	-0.0293759	0.181689	0.369211	0.211065	0.398587	0.187522	0.0898988	0.658716	0.536083	0.510836	0.0789719	0.202471	0.270549	0.0214397	0.00111527	0.858628	0.274673	0.0305143	0.205802	0.0201779	0.259825	0.135763	0.946161	0.612651	0.669342	0.113986	0.286741	0.681176	0.0350558	0.00796667	0.894972	0.422057	0.050169	0.259662	0.0502686	0.334285	n.s.	n.s.
sp|O95219|SNX4_HUMAN	SNX4	Sorting nexin-4 OS=Homo sapiens OX=9606 GN=SNX4 PE=1 SV=1	0.195055	-0.0460758	0.146444	0.1174	0.387231	-0.241131	-0.0486106	-0.0776547	0.192176	0.19252	0.163476	0.433307	-0.0290442	0.240786	0.269831	4.36458e-05	0.315474	0.00179374	0.0115972	1.77953e-13	7.27774e-07	0.289722	0.092141	5.54155e-05	5.38618e-05	0.00052828	1.05023e-15	0.526282	7.51685e-07	4.5483e-08	0.00017244	0.837276	0.00436441	0.0473588	4.37979e-12	5.69558e-06	0.695748	0.128988	0.000801069	0.000237799	0.00344528	3.74801e-14	0.58827	1.49032e-05	3.7969e-07	n.s.	n.s.
sp|O95232|LC7L3_HUMAN	LUC7L3	Luc7-like protein 3 OS=Homo sapiens OX=9606 GN=LUC7L3 PE=1 SV=2	0.0999954	-0.0775572	-0.0143107	0.287174	0.403278	-0.177553	-0.114306	0.187179	0.303283	0.0632465	0.364731	0.480835	0.301485	0.417589	0.116104	0.250845	0.369548	0.867019	0.00318118	0.000153273	0.0495488	0.191805	0.0395394	0.00208603	0.462597	0.000416232	2.18098e-05	0.0021868	0.000106238	0.18524	0.325921	0.866695	0.90076	0.0186976	0.000439352	0.087341	0.609559	0.0604788	0.0126581	0.560512	0.00288584	8.39742e-05	0.00432589	0.000865364	0.249875	n.s.	n.s.
sp|O95248-4|MTMR5_HUMAN	SBF1	Isoform 4 of Myotubularin-related protein 5 OS=Homo sapiens OX=9606 GN=SBF1	0.263901	0.0750976	0.373476	-0.297904	0.0137637	-0.188803	0.109575	-0.561804	-0.250137	0.298378	-0.373001	-0.0613339	-0.67138	-0.359712	0.311668	0.00160256	0.304034	5.52199e-05	0.000555395	0.848381	0.0160482	0.140135	3.14303e-07	0.00246077	0.000547268	5.60073e-05	0.398856	2.37367e-08	8.34397e-05	0.000362442	0.00405825	0.83292	0.000208232	0.00520159	0.878378	0.0334977	0.538395	1.60037e-06	0.0144558	0.0017979	0.000568808	0.470552	1.41998e-07	0.000711271	0.00102809	n.s.	n.s.
sp|O95249|GOSR1_HUMAN	GOSR1	Golgi SNAP receptor complex member 1 OS=Homo sapiens OX=9606 GN=GOSR1 PE=1 SV=1	-0.524925	-0.0750731	-0.265571	0.0671672	-0.364793	0.449852	0.259354	0.592092	0.160132	-0.190498	0.14224	-0.28972	0.332738	-0.0992216	-0.43196	0.00243863	0.619903	0.0912466	0.656993	0.0247624	0.00737056	0.0984723	0.000897959	0.29601	0.216703	0.351693	0.0674017	0.0383484	0.513234	0.00955618	0.00578808	0.933153	0.137871	0.781307	0.0409125	0.0171659	0.469201	0.00200236	0.445497	0.30159	0.501929	0.100802	0.0580236	0.628472	0.0187254	n.s.	n.s.
sp|O95260-2|ATE1_HUMAN	ATE1	Isoform ATE1-2 of Arginyl-tRNA--protein transferase 1 OS=Homo sapiens OX=9606 GN=ATE1	0.135179	-0.0540371	0.269446	0.239163	0.49466	-0.189216	0.134268	0.103985	0.359481	0.323483	0.2932	0.548697	-0.030283	0.225213	0.255496	0.248376	0.641782	0.0251536	0.0452527	0.00013306	0.10934	0.251517	0.372694	0.00360826	0.00809471	0.0154767	3.30429e-05	0.7941	0.058551	0.0331202	0.323229	0.940327	0.044559	0.125014	0.00038863	0.170439	0.665141	0.436849	0.0193275	0.0184464	0.0479491	0.000121256	0.830118	0.11739	0.054986	n.s.	n.s.
sp|O95278|EPM2A_HUMAN	EPM2A	Laforin OS=Homo sapiens OX=9606 GN=EPM2A PE=1 SV=2	-0.0417706	-0.138895	-0.133393	0.149677	0.163981	-0.0971248	-0.091622	0.191448	0.205752	0.00550283	0.288573	0.302877	0.28307	0.297374	0.014304	0.694405	0.196351	0.214242	0.164639	0.12895	0.363317	0.390825	0.0780482	0.0591086	0.958676	0.00970776	0.00689695	0.0110489	0.00787353	0.89287	0.753571	0.752855	0.287181	0.315272	0.175646	0.461559	0.754733	0.111167	0.140982	0.970396	0.0338173	0.0135472	0.0187641	0.0238776	0.915476	n.s.	n.s.
sp|O95292|VAPB_HUMAN	VAPB	Vesicle-associated membrane protein-associated protein B/C OS=Homo sapiens OX=9606 GN=VAPB PE=1 SV=3	-0.484304	0.0287515	-0.185704	-0.283827	-0.583642	0.513056	0.2986	0.200477	-0.0993379	-0.214456	-0.312579	-0.612394	-0.0981232	-0.397938	-0.299815	6.44879e-05	0.761541	0.0621825	0.00710016	7.17968e-06	3.36777e-05	0.00502923	0.045721	0.301273	0.033916	0.00362102	3.90869e-06	0.307045	0.000479875	0.00488805	0.000242381	0.963181	0.0989276	0.033659	2.92619e-05	0.000159801	0.14129	0.0688466	0.451215	0.0631559	0.0156237	1.82342e-05	0.371405	0.00279601	0.0103068	n.s.	n.s.
sp|O95298|NDUC2_HUMAN	NDUFC2	NADH dehydrogenase [ubiquinone] 1 subunit C2 OS=Homo sapiens OX=9606 GN=NDUFC2 PE=1 SV=1	-0.308292	0.18295	-0.222078	0.253618	-0.213153	0.491242	0.0862138	0.56191	0.0951388	-0.405028	0.0706684	-0.396103	0.475696	0.00892499	-0.466771	0.138443	0.369555	0.278637	0.218291	0.297779	0.0237996	0.669607	0.0112657	0.637933	0.0567135	0.7263	0.06183	0.0279472	0.964676	0.0306248	0.196747	0.866695	0.358501	0.383604	0.364094	0.0468206	0.898502	0.0197123	0.750278	0.0975036	0.823284	0.0936967	0.0436593	0.977342	0.0514922	n.s.	n.s.
sp|O95299|NDUAA_HUMAN	NDUFA10	NADH dehydrogenase [ubiquinone] 1 alpha subcomplex subunit 10, mitochondrial OS=Homo sapiens OX=9606 GN=NDUFA10 PE=1 SV=1	-0.190165	0.00771074	-0.106794	0.1277	0.32059	0.197875	0.0833704	0.317865	0.510755	-0.114505	0.119989	0.31288	0.234494	0.427384	0.19289	0.289834	0.965485	0.550001	0.475239	0.0786219	0.27104	0.640412	0.0810838	0.00664801	0.521738	0.502119	0.0857554	0.193671	0.0211023	0.283088	0.366089	0.993954	0.623939	0.642518	0.113621	0.365546	0.888047	0.115089	0.0300356	0.615463	0.645356	0.124229	0.246314	0.0520492	0.361008	n.s.	n.s.
sp|O95302-3|FKBP9_HUMAN	FKBP9	Isoform 3 of Peptidyl-prolyl cis-trans isomerase FKBP9 OS=Homo sapiens OX=9606 GN=FKBP9	-0.425939	-0.0659008	-0.43267	0.174601	-0.384034	0.360039	-0.00673101	0.60054	0.0419055	-0.36677	0.240502	-0.318133	0.607271	0.0486365	-0.558635	8.6661e-13	0.209436	4.5294e-13	0.00114465	4.68306e-11	4.37271e-10	0.897606	3.45099e-20	0.423743	2.3471e-10	1.16506e-05	1.9138e-08	1.79666e-20	0.353443	2.04964e-18	2.4311e-11	0.766598	1.19798e-11	0.00879153	6.92753e-10	8.13722e-09	0.976953	1.41838e-18	0.571868	4.16428e-09	0.000161553	1.70481e-07	6.98253e-19	0.479145	1.15876e-16	n.s.	n.s.
sp|O95336|6PGL_HUMAN	PGLS	6-phosphogluconolactonase OS=Homo sapiens OX=9606 GN=PGLS PE=1 SV=2	0.0914745	0.030534	-0.00380897	0.291435	0.41715	-0.0609405	-0.0952835	0.199961	0.325675	-0.034343	0.260901	0.386616	0.295244	0.420959	0.125715	0.394085	0.774005	0.971393	0.0124022	0.000894333	0.567956	0.375111	0.0725311	0.00613032	0.746803	0.0228816	0.00170492	0.0114764	0.000825222	0.245769	0.472984	0.966487	0.980662	0.0495134	0.0021128	0.656032	0.747413	0.104297	0.0283894	0.806631	0.0651657	0.00391662	0.0194093	0.00432692	0.318869	n.s.	n.s.
sp|O95347|SMC2_HUMAN	SMC2	Structural maintenance of chromosomes protein 2 OS=Homo sapiens OX=9606 GN=SMC2 PE=1 SV=2	-0.546976	-0.258521	-0.468974	0.016524	-0.490547	0.288455	0.0780019	0.5635	0.0564297	-0.210453	0.275045	-0.232026	0.485498	-0.0215722	-0.507071	5.86139e-08	0.00423414	1.53212e-06	0.849063	6.26405e-07	0.00156496	0.370768	2.91422e-08	0.516527	0.0183291	0.00246207	0.00970364	7.72788e-07	0.803805	3.14191e-07	5.19164e-07	0.219906	8.81469e-06	0.909691	3.40645e-06	0.00448826	0.745248	1.87067e-07	0.650823	0.0371854	0.0114542	0.0183652	3.29719e-06	0.861112	2.06685e-06	n.s.	n.s.
sp|O95352|ATG7_HUMAN	ATG7	Ubiquitin-like modifier-activating enzyme ATG7 OS=Homo sapiens OX=9606 GN=ATG7 PE=1 SV=1	0.181479	0.0547301	0.32209	0.0191802	0.136464	-0.126748	0.140612	-0.162298	-0.045015	0.26736	-0.0355499	0.0817335	-0.30291	-0.185627	0.117283	0.21195	0.703686	0.0304101	0.893864	0.345572	0.380574	0.3313	0.263221	0.754326	0.0694448	0.804749	0.570526	0.0409991	0.201923	0.416786	0.283046	0.955389	0.0527102	0.938183	0.414813	0.479854	0.718105	0.322978	0.837	0.115434	0.879069	0.63764	0.0617364	0.311364	0.498398	n.s.	n.s.
sp|O95359|TACC2_HUMAN	TACC2	Transforming acidic coiled-coil-containing protein 2 OS=Homo sapiens OX=9606 GN=TACC2 PE=1 SV=3	0.274628	-0.0795463	0.0220167	-0.203936	0.00274518	-0.354174	-0.252611	-0.478563	-0.271882	0.101563	-0.124389	0.0822914	-0.225952	-0.0192715	0.206681	0.00195152	0.307097	0.774379	0.0149094	0.971455	0.000192636	0.00370812	6.23524e-06	0.00211453	0.196313	0.117695	0.291203	0.00799942	0.801829	0.0138068	0.00478704	0.83292	0.823841	0.0570894	0.977458	0.000724987	0.123886	2.27471e-05	0.0127497	0.278227	0.226318	0.359051	0.0139459	0.859487	0.0257805	n.s.	n.s.
sp|O95363|SYFM_HUMAN	FARS2	Phenylalanine--tRNA ligase, mitochondrial OS=Homo sapiens OX=9606 GN=FARS2 PE=1 SV=1	-0.386062	-0.154297	-0.211522	-0.101928	-0.0797364	0.231765	0.17454	0.284135	0.306326	-0.0572254	0.0523696	0.0745607	0.109595	0.131786	0.0221911	0.00435368	0.230961	0.103619	0.426049	0.532766	0.075627	0.176644	0.031222	0.0208644	0.653939	0.681546	0.559553	0.392421	0.304895	0.861819	0.00961817	0.780731	0.15372	0.599807	0.599427	0.125307	0.593082	0.04903	0.0676909	0.729821	0.790272	0.627464	0.458185	0.427963	0.889549	n.s.	n.s.
sp|O95372|LYPA2_HUMAN	LYPLA2	Acyl-protein thioesterase 2 OS=Homo sapiens OX=9606 GN=LYPLA2 PE=1 SV=1	0.404967	0.0814733	0.281832	0.224381	0.669392	-0.323494	-0.123134	-0.180586	0.264425	0.200359	0.142908	0.587919	-0.0574514	0.38756	0.445011	0.00159767	0.4639	0.0186485	0.054204	8.85842e-06	0.00825736	0.272945	0.114633	0.0259777	0.0824153	0.205884	4.12753e-05	0.604116	0.00227557	0.000707925	0.00404947	0.906403	0.0342128	0.143015	3.52239e-05	0.0189303	0.682626	0.155817	0.0794499	0.134066	0.341625	0.00014767	0.662567	0.00930767	0.00186365	n.s.	n.s.
sp|O95373|IPO7_HUMAN	IPO7	Importin-7 OS=Homo sapiens OX=9606 GN=IPO7 PE=1 SV=1	0.171042	-0.0161305	0.18815	0.0839585	0.306589	-0.187173	0.0171083	-0.0870836	0.135547	0.204281	0.100089	0.322719	-0.104192	0.118439	0.22263	0.0120994	0.795175	0.00662728	0.187268	9.51194e-05	0.00686123	0.783087	0.172164	0.040142	0.00372504	0.119628	5.4252e-05	0.106173	0.0691037	0.00192301	0.0235756	0.968585	0.0137929	0.345786	0.000289361	0.0160714	0.93672	0.22273	0.107031	0.00940811	0.228804	0.000186726	0.144386	0.133711	0.004528	n.s.	n.s.
sp|O95376|ARI2_HUMAN	ARIH2	E3 ubiquitin-protein ligase ARIH2 OS=Homo sapiens OX=9606 GN=ARIH2 PE=1 SV=1	0.417261	0.217747	0.403369	0.0922262	0.599104	-0.199514	-0.0138915	-0.325034	0.181844	0.185623	-0.12552	0.381358	-0.311143	0.195735	0.506878	9.84707e-05	0.0180396	0.000140864	0.284539	1.23038e-06	0.0283306	0.869863	0.00110105	0.043341	0.0396193	0.150711	0.000249664	0.00159066	0.0310613	1.05241e-05	0.00035007	0.39011	0.000464372	0.455469	6.16267e-06	0.0543677	0.968342	0.00241471	0.113314	0.0721993	0.270589	0.000711368	0.00324551	0.0711718	4.71686e-05	n.s.	n.s.
sp|O95391|SLU7_HUMAN	SLU7	Pre-mRNA-splicing factor SLU7 OS=Homo sapiens OX=9606 GN=SLU7 PE=1 SV=2	-0.583426	-0.283735	-0.411954	-0.0423541	-0.337757	0.299691	0.171472	0.541071	0.245668	-0.128219	0.241381	-0.0540224	0.3696	0.0741967	-0.295403	0.000609961	0.0817264	0.0128389	0.792055	0.0394136	0.0664196	0.288296	0.00136318	0.130352	0.426069	0.137046	0.736717	0.0247577	0.644417	0.0702731	0.00172596	0.636506	0.0244924	0.871743	0.0617217	0.112198	0.694658	0.00293107	0.246183	0.523356	0.252644	0.784092	0.0390288	0.738139	0.107022	n.s.	n.s.
sp|O95394-4|AGM1_HUMAN	PGM3	Isoform 3 of Phosphoacetylglucosamine mutase OS=Homo sapiens OX=9606 GN=PGM3	0.448749	0.203573	0.451215	0.15632	0.61265	-0.245176	0.00246516	-0.29243	0.163901	0.247642	-0.0472535	0.409077	-0.294895	0.161435	0.45633	5.63128e-06	0.028803	5.0841e-06	0.0908999	4.32118e-09	0.00897484	0.978505	0.00203234	0.0765857	0.00833976	0.605884	2.82116e-05	0.00187262	0.081019	4.10935e-06	2.89312e-05	0.459673	2.51715e-05	0.207393	4.14688e-08	0.0202982	0.9977	0.00421902	0.169301	0.0188768	0.729179	0.000105701	0.00376807	0.151034	2.04186e-05	n.s.	n.s.
sp|O95396|MOCS3_HUMAN	MOCS3	Adenylyltransferase and sulfurtransferase MOCS3 OS=Homo sapiens OX=9606 GN=MOCS3 PE=1 SV=1	0.0861848	-0.091767	0.0519943	0.11892	0.23916	-0.177952	-0.0341905	0.0327351	0.152975	0.143761	0.210687	0.330927	0.0669256	0.187166	0.12024	0.213853	0.18609	0.451148	0.0884208	0.000989216	0.0121673	0.619706	0.634652	0.0298429	0.0406891	0.00334337	1.24557e-05	0.332975	0.00856639	0.085039	0.285188	0.741949	0.532082	0.203361	0.00231411	0.0264002	0.878071	0.68787	0.086675	0.0738662	0.014659	5.09105e-05	0.398719	0.0255539	0.126814	n.s.	n.s.
sp|O95400|CD2B2_HUMAN	CD2BP2	CD2 antigen cytoplasmic tail-binding protein 2 OS=Homo sapiens OX=9606 GN=CD2BP2 PE=1 SV=1	-0.171089	-0.14084	-0.188054	0.140429	-0.0460415	0.0302485	-0.0169655	0.311518	0.125047	-0.047214	0.28127	0.0947989	0.328484	0.142013	-0.186471	0.0362655	0.0788443	0.0229433	0.079648	0.549844	0.693563	0.824831	0.000654231	0.115369	0.539837	0.00158657	0.225695	0.00039886	0.0765908	0.0239586	0.0616071	0.630865	0.0411151	0.188652	0.61561	0.765815	0.952257	0.00149985	0.226322	0.630435	0.00822509	0.287982	0.000920681	0.144525	0.0417465	n.s.	n.s.
sp|O95402|MED26_HUMAN	MED26	Mediator of RNA polymerase II transcription subunit 26 OS=Homo sapiens OX=9606 GN=MED26 PE=1 SV=2	-0.517546	-0.129594	-0.584666	0.108591	-0.618654	0.387953	-0.0671201	0.626138	-0.101108	-0.455073	0.238185	-0.489061	0.693258	-0.0339877	-0.727246	7.3354e-05	0.215436	1.82121e-05	0.296142	9.18388e-06	0.00121221	0.514377	7.91448e-06	0.329685	0.000279731	0.0298828	0.000134468	2.1545e-06	0.740129	1.14065e-06	0.000271419	0.770595	7.81124e-05	0.467365	3.63158e-05	0.00358269	0.825356	2.81541e-05	0.481951	0.00100132	0.0797428	0.000413916	8.26084e-06	0.813658	6.59224e-06	n.s.	n.s.
sp|O95425|SVIL_HUMAN	SVIL	Supervillin OS=Homo sapiens OX=9606 GN=SVIL PE=1 SV=2	0.00840593	0.016031	-0.0805822	0.0740337	0.287921	0.00762507	-0.0889881	0.0656278	0.279515	-0.0966132	0.0580027	0.27189	0.154616	0.368503	0.213887	0.897944	0.806782	0.22031	0.259891	2.34042e-05	0.907379	0.176173	0.317652	3.8778e-05	0.14223	0.376916	6.07918e-05	0.0196805	1.18458e-07	0.00140263	0.919842	0.969635	0.293867	0.428405	8.35239e-05	0.933524	0.593082	0.380132	0.000596826	0.213271	0.527387	0.00020662	0.0316361	2.97971e-06	0.00340376	n.s.	n.s.
sp|O95433|AHSA1_HUMAN	AHSA1	Activator of 90 kDa heat shock protein ATPase homolog 1 OS=Homo sapiens OX=9606 GN=AHSA1 PE=1 SV=1	0.175764	0.000788246	0.0362173	0.0703581	0.197283	-0.174975	-0.139546	-0.105406	0.0215189	0.035429	0.0695699	0.196494	0.0341409	0.161065	0.126924	0.0313192	0.99223	0.654678	0.385383	0.0158943	0.032073	0.0863999	0.194225	0.790381	0.661716	0.390715	0.0163102	0.673283	0.0481986	0.118511	0.0542366	0.99994	0.719176	0.558522	0.027477	0.0603933	0.44737	0.247128	0.860453	0.736437	0.541559	0.0291229	0.724245	0.100114	0.170196	n.s.	n.s.
sp|O95453|PARN_HUMAN	PARN	Poly(A)-specific ribonuclease PARN OS=Homo sapiens OX=9606 GN=PARN PE=1 SV=1	-0.647468	-0.095349	-0.611939	-0.0147652	-0.723685	0.552119	0.0355287	0.632703	-0.0762168	-0.51659	0.0805838	-0.628336	0.597174	-0.111746	-0.70892	4.59134e-05	0.441054	8.56609e-05	0.904241	1.2467e-05	0.000249548	0.77243	5.94294e-05	0.536758	0.000475162	0.513952	6.41626e-05	0.0001113	0.368087	1.5987e-05	0.000180153	0.891343	0.000301192	0.944535	4.80575e-05	0.00091389	0.932447	0.000173313	0.669608	0.00158563	0.654673	0.000216402	0.000288896	0.4945	6.78198e-05	down	n.s.
sp|O95456|PSMG1_HUMAN	PSMG1	Proteasome assembly chaperone 1 OS=Homo sapiens OX=9606 GN=PSMG1 PE=1 SV=1	-0.361881	0.0447126	-0.328558	0.253075	-0.0125335	0.406594	0.0333227	0.614956	0.349348	-0.373271	0.208362	-0.0572461	0.581633	0.316025	-0.265608	0.00558369	0.701523	0.0104645	0.0409305	0.914278	0.00237275	0.774952	4.53483e-05	0.00708077	0.00449478	0.0864424	0.624107	8.39862e-05	0.0132104	0.0328848	0.0119474	0.955389	0.0204319	0.11651	0.932737	0.00648899	0.933833	0.000135783	0.0315622	0.0110684	0.178541	0.686374	0.000223585	0.0359711	0.0546367	n.s.	n.s.
sp|O95466-3|FMNL1_HUMAN	FMNL1	Isoform 3 of Formin-like protein 1 OS=Homo sapiens OX=9606 GN=FMNL1	0.341054	-0.0345602	0.456745	0.0437088	0.576427	-0.375614	0.115691	-0.297345	0.235372	0.491305	0.078269	0.610987	-0.413036	0.119682	0.532718	0.00053018	0.709563	8.30004e-06	0.637752	7.9957e-08	0.000161184	0.215608	0.00220354	0.0137558	2.22313e-06	0.400269	2.03551e-08	4.21091e-05	0.200422	4.45802e-07	0.00152744	0.955389	3.88673e-05	0.767048	5.58818e-07	0.000625997	0.63265	0.00452719	0.0502605	1.47511e-05	0.552085	1.79363e-07	0.000120164	0.309719	2.83151e-06	n.s.	n.s.
sp|O95470|SGPL1_HUMAN	SGPL1	Sphingosine-1-phosphate lyase 1 OS=Homo sapiens OX=9606 GN=SGPL1 PE=1 SV=3	-0.533326	-0.164461	-0.0916465	-0.406326	-0.87667	0.368865	0.441679	0.127	-0.343344	0.0728146	-0.241865	-0.712209	-0.314679	-0.785023	-0.470344	0.00884465	0.376677	0.619564	0.0381263	0.000138723	0.0572136	0.0256808	0.492864	0.0747841	0.692866	0.199225	0.00101308	0.10008	0.000417686	0.0185047	0.0178992	0.867629	0.687428	0.111074	0.000403726	0.098671	0.280856	0.556469	0.166543	0.761806	0.333677	0.00247316	0.137343	0.00251982	0.0332375	n.s.	n.s.
sp|O95479|G6PE_HUMAN	H6PD	GDH/6PGL endoplasmic bifunctional protein OS=Homo sapiens OX=9606 GN=H6PD PE=1 SV=2	-0.295319	0.026276	-0.245626	0.0435516	-0.0436868	0.321595	0.0496932	0.338871	0.251632	-0.271902	0.0172756	-0.0699628	0.289177	0.201939	-0.0872385	0.00814148	0.794024	0.0235322	0.665736	0.664767	0.00457264	0.622345	0.00311827	0.0207556	0.0135052	0.863631	0.489519	0.00930503	0.0568591	0.390628	0.016677	0.968585	0.0420517	0.786792	0.720133	0.0113138	0.878575	0.00616638	0.0673761	0.0286078	0.918452	0.56184	0.0160216	0.114601	0.472661	n.s.	n.s.
sp|O95486|SC24A_HUMAN	SEC24A	Protein transport protein Sec24A OS=Homo sapiens OX=9606 GN=SEC24A PE=1 SV=2	0.0756397	0.0152204	0.35903	-0.28092	0.111671	-0.0604194	0.283391	-0.35656	0.036031	0.34381	-0.296141	0.0964503	-0.639951	-0.24736	0.392591	0.500468	0.891481	0.00436933	0.020067	0.323544	0.589575	0.0191485	0.00458973	0.74702	0.00591267	0.0150089	0.392185	1.73546e-05	0.0374481	0.00223143	0.577377	0.982683	0.00952383	0.0700751	0.391904	0.674845	0.244502	0.00875413	0.832289	0.0140046	0.0467027	0.463831	5.40604e-05	0.0821053	0.00518156	n.s.	n.s.
sp|O95487-3|SC24B_HUMAN	SEC24B	Isoform 3 of Protein transport protein Sec24B OS=Homo sapiens OX=9606 GN=SEC24B	0.0344494	-0.109506	0.126851	-0.0881446	0.0290217	-0.143955	0.0924013	-0.122594	-0.00542775	0.236357	0.0213613	0.138528	-0.214995	-0.0978291	0.117166	0.695473	0.222336	0.160411	0.322356	0.741418	0.113965	0.300202	0.174131	0.950716	0.0138818	0.807964	0.127281	0.0232723	0.273581	0.19299	0.754488	0.776463	0.224258	0.494599	0.788067	0.176111	0.703142	0.22502	0.968526	0.0292461	0.880729	0.174916	0.0368295	0.395081	0.258618	n.s.	n.s.
sp|O95490-6|AGRL2_HUMAN	ADGRL2	Isoform 6 of Adhesion G protein-coupled receptor L2 OS=Homo sapiens OX=9606 GN=ADGRL2	0.0389378	0.175416	-0.00524008	-0.305834	-0.438679	0.136478	-0.0441779	-0.344772	-0.477617	-0.180656	-0.48125	-0.614095	-0.300594	-0.433439	-0.132845	0.723856	0.115611	0.962055	0.00735872	0.000200882	0.218701	0.688577	0.00274838	6.26185e-05	0.105381	5.60544e-05	8.22193e-07	0.00835848	0.000234251	0.23103	0.777767	0.676849	0.975198	0.0344593	0.00055742	0.305038	0.901891	0.00551124	0.000885029	0.165079	0.000568808	4.63905e-06	0.0145099	0.00159347	0.302495	n.s.	n.s.
sp|O95502|NPTXR_HUMAN	NPTXR	Neuronal pentraxin receptor OS=Homo sapiens OX=9606 GN=NPTXR PE=3 SV=2	0.469081	0.288731	0.741264	-0.842553	-0.478745	-0.18035	0.272183	-1.31163	-0.947826	0.452533	-1.13128	-0.767476	-1.58382	-1.22001	0.363808	0.0476813	0.217348	0.00232432	0.000629064	0.0501093	0.438871	0.244474	6.70327e-07	0.000224666	0.0557658	1.04157e-05	0.0022565	9.55424e-09	4.8549e-06	0.133459	0.0783443	0.774134	0.00548712	0.0056596	0.0761982	0.537694	0.657168	3.13386e-06	0.00236687	0.0961636	0.000146926	0.00501933	6.2381e-08	6.91309e-05	0.188534	n.s.	n.s.
sp|O95571|ETHE1_HUMAN	ETHE1	Persulfide dioxygenase ETHE1, mitochondrial OS=Homo sapiens OX=9606 GN=ETHE1 PE=1 SV=2	-0.964189	-0.0447343	-1.07057	0.108827	-0.943792	0.919455	-0.106376	1.07302	0.0203971	-1.02583	0.153562	-0.899058	1.17939	0.126774	-1.05262	1.66701e-18	0.535697	2.21002e-20	0.135401	3.94059e-18	1.11483e-17	0.144233	2.00684e-20	0.777322	1.31714e-19	0.037065	2.69569e-17	3.47935e-22	0.0831364	4.49723e-20	9.92045e-17	0.920986	1.50308e-18	0.27474	1.90684e-16	7.15618e-16	0.545698	8.31994e-19	0.853231	1.00334e-17	0.094092	1.24132e-15	1.71358e-20	0.15406	3.13161e-18	down	n.s.
sp|O95573|ACSL3_HUMAN	ACSL3	Long-chain-fatty-acid--CoA ligase 3 OS=Homo sapiens OX=9606 GN=ACSL3 PE=1 SV=3	-0.16731	-0.129046	0.15954	-0.206169	-0.153327	0.0382642	0.326851	-0.0388582	0.0139838	0.288587	-0.0771224	-0.0242803	-0.365709	-0.312867	0.0528421	0.0786499	0.172377	0.0931211	0.0315011	0.106219	0.683278	0.000952686	0.678642	0.881389	0.00317792	0.412049	0.795623	0.000260251	0.00149306	0.573423	0.120917	0.734731	0.140296	0.0970166	0.147857	0.757092	0.0688949	0.72809	0.925216	0.00820772	0.561555	0.833427	0.000625501	0.00679069	0.64619	n.s.	n.s.
sp|O95602|RPA1_HUMAN	POLR1A	DNA-directed RNA polymerase I subunit RPA1 OS=Homo sapiens OX=9606 GN=POLR1A PE=1 SV=2	-0.666633	-0.0423678	-0.668872	-0.147388	-0.501037	0.624265	-0.00223844	0.519246	0.165596	-0.626504	-0.10502	-0.458669	0.521484	0.167835	-0.35365	4.48906e-07	0.629748	4.28505e-07	0.105355	1.80073e-05	1.10114e-06	0.979612	1.17141e-05	0.0714425	1.04931e-06	0.239926	5.00318e-05	1.11154e-05	0.0680259	0.000698903	3.09735e-06	0.935463	2.81708e-06	0.229133	6.63793e-05	8.11721e-06	0.9977	4.01094e-05	0.161495	7.62686e-06	0.382129	0.000174515	3.62663e-05	0.132118	0.00184159	down	n.s.
sp|O95619|YETS4_HUMAN	YEATS4	YEATS domain-containing protein 4 OS=Homo sapiens OX=9606 GN=YEATS4 PE=1 SV=1	-0.0128641	-0.00467565	-0.111498	0.157577	0.313345	0.00818848	-0.0986338	0.170441	0.326209	-0.106822	0.162252	0.31802	0.269075	0.424843	0.155768	0.903926	0.965005	0.297373	0.142379	0.0043291	0.938755	0.356191	0.113045	0.00304487	0.317936	0.131092	0.00381321	0.0135582	0.000156835	0.146945	0.923815	0.993954	0.378288	0.283769	0.00860994	0.957014	0.737023	0.153988	0.0170788	0.413442	0.244189	0.00799612	0.0226088	0.00116605	0.205399	n.s.	n.s.
sp|O95628-10|CNOT4_HUMAN	CNOT4	Isoform 10 of CCR4-NOT transcription complex subunit 4 OS=Homo sapiens OX=9606 GN=CNOT4	0.00214137	-0.100196	-0.000837183	0.476842	0.427197	-0.102338	-0.00297856	0.474701	0.425056	0.0993591	0.577039	0.527394	0.47768	0.428034	-0.0496452	0.983709	0.345577	0.99363	0.000224682	0.000644624	0.33563	0.977341	0.000235061	0.000674781	0.349521	2.84223e-05	7.82132e-05	0.000220752	0.000633206	0.637011	0.986472	0.854298	0.995926	0.00261961	0.00157299	0.433715	0.9977	0.00060301	0.00552798	0.446515	0.000334078	0.000256463	0.000537808	0.00349334	0.702459	n.s.	n.s.
sp|O95630|STABP_HUMAN	STAMBP	STAM-binding protein OS=Homo sapiens OX=9606 GN=STAMBP PE=1 SV=1	0.0828364	0.0343453	0.000969767	0.316453	0.375918	-0.0484912	-0.0818667	0.233616	0.293081	-0.0333755	0.282108	0.341573	0.315483	0.374948	0.0594649	0.358799	0.700738	0.991323	0.00209264	0.00046938	0.588179	0.364319	0.0161923	0.00376001	0.708763	0.00494324	0.00111218	0.00214427	0.000480917	0.507577	0.437901	0.955389	0.994282	0.0137259	0.00118591	0.674171	0.742775	0.027288	0.0199375	0.77496	0.0199077	0.00268749	0.0042506	0.00279922	0.585982	n.s.	n.s.
sp|O95631|NET1_HUMAN	NTN1	Netrin-1 OS=Homo sapiens OX=9606 GN=NTN1 PE=1 SV=2	-0.356739	-0.345253	-0.138369	-0.1568	-0.391467	0.011486	0.21837	0.199939	-0.0347277	0.206884	0.188453	-0.0462137	-0.0184313	-0.253098	-0.234667	0.0698063	0.0784467	0.463993	0.407651	0.0486193	0.951154	0.253123	0.293962	0.853128	0.278039	0.321732	0.805477	0.921702	0.188076	0.220723	0.109142	0.630332	0.543195	0.581892	0.0742489	0.966488	0.66545	0.35573	0.906131	0.370525	0.471613	0.841433	0.936955	0.295068	0.290666	n.s.	n.s.
sp|O95639|CPSF4_HUMAN	CPSF4	Cleavage and polyadenylation specificity factor subunit 4 OS=Homo sapiens OX=9606 GN=CPSF4 PE=1 SV=1	-0.426721	-0.123191	-0.405206	0.167137	-0.175079	0.30353	0.0215149	0.593858	0.251642	-0.282015	0.290328	-0.0518881	0.572343	0.230127	-0.342216	2.10815e-05	0.115987	3.84305e-05	0.0379806	0.0306413	0.000734909	0.776205	2.8855e-07	0.0034229	0.00139167	0.00108725	0.495379	4.82702e-07	0.00643745	0.000234934	9.27877e-05	0.676849	0.000151602	0.110762	0.049285	0.00232348	0.93416	1.48245e-06	0.0186318	0.00401547	0.00613177	0.567198	2.13745e-06	0.0204779	0.000705296	n.s.	n.s.
sp|O95670|VATG2_HUMAN	ATP6V1G2	V-type proton ATPase subunit G 2 OS=Homo sapiens OX=9606 GN=ATP6V1G2 PE=1 SV=1	0.0436944	0.108773	0.188846	-1.42038	-1.68363	0.0650789	0.145152	-1.46408	-1.72732	0.0800731	-1.52915	-1.7924	-1.60923	-1.87247	-0.263246	0.887579	0.725102	0.542273	5.2316e-05	8.95363e-06	0.833265	0.639129	3.43507e-05	5.97432e-06	0.795654	1.83069e-05	3.26909e-06	8.41357e-06	1.55739e-06	0.419678	0.91266	0.95672	0.617871	0.00082114	3.55777e-05	0.877453	0.887837	0.000105565	0.00012588	0.843648	0.000233976	1.55295e-05	2.82082e-05	2.77031e-05	0.501017	n.s.	n.s.
sp|O95671|ASML_HUMAN	ASMTL	Probable bifunctional dTTP/UTP pyrophosphatase/methyltransferase protein OS=Homo sapiens OX=9606 GN=ASMTL PE=1 SV=3	0.520776	0.0328292	0.448894	0.10423	0.508992	-0.487947	-0.0718824	-0.416546	-0.0117839	0.416065	0.0714007	0.476163	-0.344664	0.0600985	0.404762	3.67141e-09	0.508761	3.48904e-08	0.0464173	5.226e-09	9.9684e-09	0.157313	1.04269e-07	0.811504	1.06027e-07	0.159959	1.44372e-08	1.45256e-06	0.233104	1.57486e-07	4.37887e-08	0.917336	3.07132e-07	0.127208	4.91606e-08	1.30462e-07	0.565995	5.94502e-07	0.875271	1.02319e-06	0.283294	1.31268e-07	5.77888e-06	0.348435	1.12688e-06	n.s.	n.s.
sp|O95674|CDS2_HUMAN	CDS2	Phosphatidate cytidylyltransferase 2 OS=Homo sapiens OX=9606 GN=CDS2 PE=1 SV=1	-0.154995	0.00945971	0.222349	-0.645937	-0.561539	0.164454	0.377344	-0.490943	-0.406544	0.212889	-0.655397	-0.570999	-0.868287	-0.783888	0.0843985	0.16003	0.929686	0.0499473	9.58549e-06	4.98033e-05	0.137382	0.00223025	0.000208876	0.00121038	0.0594106	8.00945e-06	4.12448e-05	1.86996e-07	7.76988e-07	0.435127	0.222934	0.990808	0.0820676	0.000184383	0.000163247	0.206597	0.0980716	0.000544146	0.00840784	0.10125	0.000116433	0.000147654	9.01527e-07	1.53516e-05	0.516974	n.s.	n.s.
[truncated: 5,017 more rows]
[truncated: 41 more columns]
